# Supplementary material for: Protein profiling in systemic sclerosis patients with different pulmonary complications using proteomic antibody microarray
Source: Arthritis Res Ther. 2024 Jan 17;26:29. doi: 10.1186/s13075-024-03267-z (PMC10792928; doi:10.1186/s13075-024-03267-z)
Supplement: Supplementary file 1 — Additional file 1. Serum samples from 15 patients with SSc and five HCs. [file 13075_2024_3267_MOESM1_ESM.xlsx]

## Sheet: Sheet1
		SSc with PAH group					SSc with ILD group					SSc without PAH and ILD group					HC group
		Sample 1	Sample 2	Sample 3	Sample 4	Sample 5	Sample 6	Sample 7	Sample 8	Sample 9	Sample 10	Sample 11	Sample 12	Sample 13	Sample 14	Sample 15	Sample 16	Sample 17	Sample 18	Sample 19	Sample 20
1	6Ckine	1747.5	1187.31	1236.62	1124.27	2042.18	1547.27	1851.97	1461.51	953.578	6214.27	2008.21	1310.32	1202.29	1636.16	955.114	1060.96	1309.87	1141.32	1488.95	1615.58
2	ActivinA	233	192.097	148.898	249.711	330.578	242.98	266.158	695.38	163.881	1373.13	475.56	212.904	183.374	242.373	165.392	170.656	218.683	161.978	233.053	236.029
3	ActivinB	366	265.896	241.717	268.44	486.985	490.159	595.709	606.493	227.134	3160.66	799.665	646.453	271.954	454.522	222.896	217.514	386.6	356.122	290.777	354.043
4	ActivinC	555	414.039	1143.8	357.541	1069.69	790.734	896.225	625.842	355.076	4240.28	1175.98	443.872	387.987	602.154	259.042	466.845	534.992	634.702	514.659	491.727
5	ActivinRIA/ALK-2	989	510.087	634.265	700.327	1308.49	1888.04	1015.75	1859.99	468.164	9059.17	1435.98	410.323	611.766	1748.34	420.601	494.613	595.799	547.969	820.542	735.216
6	ActivinRIB/ALK-4	595	491.637	385.78	440.4	743.553	703.141	696.365	674.821	401.078	2821.44	973.347	378.065	528.885	548.681	341.19	371.972	488.689	489.956	547.028	615.167
7	ActivinRIIA/B	347.5	271.323	212.227	265.602	458.861	374.969	427.304	737.708	234.321	3142.02	789.326	212.258	330.488	366.756	225.087	274.207	268.891	299.258	373.317	380.495
8	ActivinRIIA	8013.5	2997.03	7407.66	5949.94	6477.84	6783.03	4661.15	4367.59	2290.98	3914.89	4381.36	4175.49	4276.15	5639.67	3984.2	4958.28	4587.32	5394.11	6467.77	5968.54
9	Adiponectin/Acrp30	6345	2587.34	5632	3907.41	4817.55	3072.94	4242.55	3962.46	3640.85	4827.31	5064.72	3160.65	2655.3	4227.28	3912.46	3059.66	5280.75	4793.87	4063.33	6281.89
10	AgRP	560.5	585.515	255.253	270.142	700.627	501.558	525.54	578.677	387.661	4779.79	808.969	238.71	520.597	413.254	379.526	321.065	400.547	375.652	422.949	521.569
11	ALCAM	222.5	130.235	136.812	164.582	303.934	213.582	242.445	292.664	180.653	668.22	256.389	148.387	589.492	167.394	202.085	171.234	206.41	209.653	196.369	249.594
12	Angiogenin	3570	2001.82	1407.28	1165.7	2109.78	1892.84	1530.65	1737.24	725.965	7255.99	1333.12	913.55	954.168	1403.09	708.668	829.561	922.708	1244.13	1017.45	1170.65
13	Angiopoietin-1	4643	2778.89	3915.81	3100.39	4494.87	5568.73	4184.97	4171.07	2088.77	3774.75	1849	4434.85	4114.53	3962.24	3001.71	5238.27	3272.43	2844.96	4852.58	5143.12
14	Angiopoietin-2	1016	625.128	2242.17	1124.27	1570.49	2319.41	2235.72	1709.43	623.899	989.399	1426.68	2198.71	1851.87	1947.12	683.476	1443.92	1248.5	980.486	3090.65	2203.61
15	Angiopoietin-4	776.5	710.866	500.838	472.181	972.49	809.332	809.603	888.877	512.728	4355.76	1079.31	536.775	702.417	675.389	446.34	1247.23	511.562	506.039	703.476	649.757
16	Angiopoietin-like1	16538.5	11242	12684.8	9977.1	16467.7	19897.3	18361.5	16331.8	4815.81	14678	14496.3	10750.3	11789.8	14901	10506.3	12816	8563.78	9571.08	14606.8	14080.3
17	Angiopoietin-like2	866	709.238	484.884	674.22	1637.59	1585.67	1881.01	1240.2	416.891	568.378	981.618	772.904	681.697	583.555	500.011	957.987	707.372	547.969	1309.85	1408.71
18	Angiopoietin-likeFactor	605.5	538.305	406.568	529.501	650.3	703.141	693.946	561.142	527.103	1219.76	844.119	559.356	426.838	661.439	428.268	479.572	564.559	504.315	530.844	585.324
19	Angiostatin	14615.5	7546.57	9264.04	9755.2	16020.7	15175.7	12138.2	13308.4	5336.68	12902.5	10953.4	9227.76	6487	8412.72	6643.08	10809.8	10769.6	9884.7	10704.3	12993.8
20	APJ	272.5	145.972	135.845	262.764	294.559	216.582	256.963	266.663	134.172	689.873	266.21	167.742	242.945	216.799	170.869	221.563	217.009	277.431	264.882	309.279
21	APRIL	16772.5	7190.06	11920.5	8621.28	11583.5	17337.3	12460.5	12584.6	3586.7	6189.61	9975.39	5474.2	8458.53	14370.9	6264.1	8156.2	8549.83	9962.24	12310.8	13887
22	AR(Amphiregulin)	288	232.252	192.407	241.198	394.719	278.977	376.976	402.716	221.863	1948.73	562.402	162.581	305.624	303.983	203.728	255.116	336.392	233.777	353.896	328.948
23	Artemin	1035	1076.61	696.145	628.818	1404.21	998.916	1060.76	1083.58	686.193	795.128	926.825	665.807	606.068	960.192	558.61	548.413	878.079	635.277	950.016	1037.03
24	Axl	275	181.786	247.518	196.364	374.49	269.377	361.007	490.394	228.092	1391.77	622.88	197.42	316.502	274.922	217.42	215.2	271.122	213.099	256.79	363.539
25	B7-1/CD80	249	163.879	141.646	192.391	309.361	287.976	315.518	327.736	176.819	1173.45	416.632	205.162	274.544	239.467	199.895	195.531	253.828	256.178	649.528	590.072
26	BAFFR/TNFRSF13C	220.5	129.15	150.831	448.345	631.551	229.781	270.513	194.706	170.59	180.438	315.834	180	214.973	170.882	236.04	165.449	171.264	219.417	227.119	227.89
27	BCMA/TNFRSF17	535.5	333.727	419.137	840.505	887.132	413.365	544.413	385.785	306.199	363.882	505.541	346.452	433.054	575.417	386.646	413.045	414.493	333.147	430.501	401.52
28	BD-1	2192.5	1272.5	1777.1	1122.57	2233.62	1887.44	1437.25	1733.01	1186.94	1243.82	3136.63	1416.13	947.434	1607.1	1243.18	1573.51	1128.56	1369.92	1561.24	1456.87
29	BDNF	1125	666.912	2714.96	1158.89	1943.01	2389	1674.86	1144.05	619.586	1514.47	1840.73	2050.97	1723.93	1991.87	1196.08	1320.12	1273.6	924.195	2810.13	2954.43
30	beta-Catenin	180	321.246	146.48	594.199	190.946	218.382	250.188	210.428	187.84	430.043	143.185	152.903	222.225	192.387	141.296	171.813	142.813	141.875	181.264	191.943
31	beta-Defensin2	214	132.406	120.858	195.229	447.02	173.385	207.603	200.149	150.464	158.184	183.504	163.871	200.987	189.481	174.155	177.598	171.264	121.197	190.974	229.925
32	beta-NGF	292.5	280.005	262.988	255.387	439.125	515.957	411.818	463.184	196.945	2607.32	676.122	216.129	341.884	506.832	358.715	253.381	288.416	208.504	372.238	440.858
33	BIK	212	167.135	119.408	174.23	442.086	162.586	235.671	200.753	102.546	171.416	276.549	154.194	136.754	153.445	161.559	174.127	200.831	156.234	175.329	258.411
34	BLC/BCA-1/CXCL13	354.5	325.045	184.188	246.874	635.498	367.169	446.661	1102.93	250.614	3519.73	918.555	248.387	309.25	375.474	202.085	315.28	409.473	273.41	484.988	450.354
35	BMP-2	1340.5	896.451	802.984	1133.35	1427.9	1421.88	1188.03	1078.14	776.759	1190.89	1386.36	1157.42	877.503	1272.89	893.229	1084.68	1044.32	1040.8	1197.64	1012.62
36	BMP-3	1146	851.411	664.722	602.712	2226.22	1352.29	1294.49	1276.48	513.686	710.924	1046.75	947.743	720.029	821.278	533.418	806.422	1076.12	772.556	1076.79	1390.4
37	BMP-3b/GDF-10	190.5	155.739	141.646	170.825	568.396	163.786	216.314	196.521	228.571	130.516	240.365	130.323	240.355	190.643	190.037	158.508	221.472	184.954	173.711	311.992
38	BMP-4	276	156.282	204.976	206.579	275.317	269.977	313.582	298.711	180.653	168.408	237.263	235.484	249.161	189.481	363.644	232.555	228.167	201.611	294.014	326.913
39	BMP-5	583	471.559	296.345	349.028	696.186	605.349	561.351	799.99	374.723	2573.64	955.772	370.323	435.126	563.793	401.433	385.856	465.259	391.16	418.093	733.86
40	BMP-6	516	237.679	569.969	446.643	664.115	613.748	702.172	567.188	602.335	330.802	568.604	421.936	557.893	351.063	424.982	494.035	560.654	371.057	913.332	622.628
41	BMP-7	638.5	525.281	393.515	734.946	826.937	689.942	786.859	679.659	522.312	4099.54	1023.49	424.517	502.467	670.739	470.985	578.495	580.179	577.263	563.212	698.591
42	BMP-8	291.5	311.479	388.681	468.776	421.363	398.966	616.518	394.855	264.989	1600.48	372.177	340.001	264.701	335.37	271.638	286.355	389.947	387.14	611.225	564.299
43	BMP-15	420	331.557	319.55	359.244	1117.55	552.554	545.865	527.884	299.011	467.333	567.054	427.743	309.768	718.981	493.987	301.396	325.793	344.06	463.409	463.24
44	BMPR-IA/ALK-3	277.5	314.735	217.062	316.679	317.749	390.567	340.682	312.619	239.592	248.402	253.287	300.646	246.571	226.098	221.253	241.232	251.039	207.355	374.396	379.138
45	BMPR-IB/ALK-6	2387	1073.35	2872.08	1562.4	2372.76	3223.53	3093.24	1350.25	423.12	1491.62	2994.99	2442.58	2347.09	3067.15	1088.74	1955.31	1584.89	1260.21	3917.13	4979.66
46	BMPR-II	322.5	270.78	280.875	401.808	331.071	373.769	393.913	404.53	198.862	241.786	305.496	292.904	347.583	267.366	221.253	244.125	256.618	216.545	397.593	436.111
47	BTC	643	758.619	360.642	387.052	892.559	772.735	742.338	708.683	404.911	3925.12	1185.8	472.259	527.331	714.331	312.165	550.148	435.134	413.562	535.699	574.472
48	Cardiotrophin-1/CT-1	398.5	500.319	331.152	379.107	727.271	812.332	575.868	646.401	856.303	3004.89	1230.77	365.807	379.699	766.642	305.593	354.617	458.565	302.13	463.949	578.542
49	CCL14/HCC-1/HCC-3	508.5	464.505	422.521	340.515	693.226	524.356	508.119	668.774	287.032	923.84	534.488	274.194	338.776	409.767	237.135	314.123	581.295	341.763	442.909	457.136
50	CCL28 /VIC	699.5	563.266	378.045	442.67	852.594	879.526	945.586	771.57	370.889	3878.2	1268.5	358.065	511.273	761.411	351.048	399.161	481.437	517.526	657.62	704.017
51	CCR1	400.5	255.044	232.532	287.168	412.975	383.368	390.526	443.834	192.632	272.461	331.858	301.936	226.887	323.745	214.682	255.695	286.742	273.985	404.067	415.763
52	CCR2	313.5	187.213	249.452	237.226	290.119	285.576	315.518	308.991	202.695	236.373	355.119	200.645	269.364	229.005	230.016	223.877	291.763	254.455	329.619	463.919
53	CCR3	279	200.779	216.578	277.52	428.271	491.359	318.421	507.93	263.073	332.607	344.264	225.162	278.688	258.066	215.777	229.662	383.811	226.31	296.711	338.444
54	CCR4	464.5	236.594	431.706	277.52	498.333	554.953	535.703	386.994	208.445	270.055	426.453	325.807	354.835	251.672	427.172	320.486	316.867	294.088	623.633	522.248
55	CCR5	301.5	189.383	194.824	209.417	483.531	323.373	339.714	435.369	264.989	2992.26	943.367	151.613	214.455	247.023	256.303	199.581	262.754	244.116	294.553	303.853
56	CCR6	483.5	287.06	273.14	248.009	502.774	514.157	436.015	429.322	280.802	265.845	337.027	228.387	261.075	266.203	313.26	307.759	411.146	351.527	569.146	455.78
57	CCR7	10240.5	4316.75	5690.02	4032.27	5435.78	7327.78	5201.2	8135.95	2231.08	4432.15	6373.54	6827.75	6066.9	7733.26	3515.96	5004.56	5083.26	3246.46	5626.19	5449.69
58	CCR8	1896	1074.44	1984.5	1865.46	1869	3201.33	2755.94	2381.22	747.049	472.746	1945.14	1681.29	1852.39	2415.59	1435.41	1622.68	1304.85	985.655	3072.85	3114.49
59	CCR9	6493	4878.39	6801.91	5014.66	6566.16	7337.98	7901.01	7306.94	1822.82	2359.52	6094.92	3546.46	4271.48	8442.36	2287.56	6989.37	2941.62	2586.48	7749.02	6919.44
60	CD14	1367.5	631.097	302.63	498.855	875.784	771.535	857.512	1023.72	348.847	2007.67	1464.42	669.033	423.73	700.382	344.476	797.744	471.396	373.354	800.042	827.457
61	CD27/TNFRSF7	291	363.03	184.188	226.443	359.688	581.351	303.42	2318.94	209.883	1329.22	599.619	452.259	366.749	410.929	181.822	207.101	228.167	391.735	271.896	358.113
62	CD30/TNFRSF8	625.5	634.353	421.554	410.889	733.191	817.131	730.24	667.565	422.641	2391.4	1105.68	493.549	700.345	649.234	378.979	442.548	513.235	458.939	522.752	636.871
63	CD30Ligand/TNFSF8	195.5	172.561	157.116	195.796	252.62	251.379	270.513	269.082	149.985	186.452	234.679	221.936	226.887	151.701	352.143	209.415	210.315	154.511	279.448	273.332
64	CD40/TNFRSF5	1358.5	2225.39	2484.85	1274.66	2700.87	1883.84	1793.9	991.068	423.12	1062.78	1185.28	938.066	1534.85	1220	370.216	1203.85	681.153	554.287	1763.54	1238.47
65	CD40Ligand/TNFSF5/CD154	7318	6548.11	3934.19	3684.94	11011.2	12862.3	7373.05	16313.6	5233.66	7557.93	7868.45	5149.69	4233.15	10805.1	4231.2	3982.94	7096.04	4331.48	8368.34	7270.77
66	CD163	3071	2770.75	2196.24	2731.5	2862.21	3439.51	3986.56	2348.57	1934.47	2574.24	5047.14	2681.29	2223.29	3383.34	2306.73	2769.83	2677.19	2276.31	2833.86	3689.65
67	Cerberus1	191.5	145.429	120.858	169.123	175.65	169.186	198.408	215.87	255.406	145.553	182.987	126.452	184.928	157.513	194.966	159.086	148.95	176.338	212.014	215.681
68	ChemR23	256.5	424.892	253.803	198.634	239.299	271.777	294.225	338.62	207.008	664.01	214.002	165.807	243.981	176.113	214.134	188.589	169.591	205.058	267.04	279.436
69	Chordin-Like1	716.5	510.087	346.139	413.726	923.643	611.949	599.581	705.055	331.596	2487.03	955.256	323.871	525.259	550.425	507.13	330.899	458.007	555.436	582.094	570.403
70	Chordin-Like2	11916	4706.37	7887.22	7154.8	8459.33	10265.7	7727.77	8599.74	3455.88	8197.28	5204.28	4449.04	5742.11	5793.7	5577.89	6578.06	8017.63	6296.48	9076.67	8992.83
71	CLC	4735	3318.28	4941.18	3968.71	6591.81	4639.41	3992.85	3811.89	2574.18	4095.33	4151.33	2830.33	4185.49	5613.52	3262.39	4695.06	5130.12	3261.39	4849.34	4538.81
72	CNTF	13242.5	7794.02	8678.12	8753.52	10205.5	10002.4	9726.37	10557.7	5197.72	6488.53	7792.98	8631.63	7789.27	9980.88	12514	8190.91	10253	7148.3	11707.7	10776.6
73	CNTFRalpha	3260	3382.85	2775.88	2564.65	3233.74	2454.39	4437.09	3124.98	1565.02	1836.85	2925.73	2623.88	2524.77	3334.52	2526.89	1905.56	2652.65	2514.68	3890.16	3001.23
74	CoagulationFactorIII/TissueFactor	2932	1389.72	2448.59	2668.51	2032.81	2324.2	2375.09	1954.32	692.901	1504.25	2309.05	1854.2	1759.15	2986.36	1314.92	1415	1304.29	1195.88	2700.61	2698.05
75	CRIM1	624.5	434.659	287.16	410.889	730.724	620.948	594.741	889.482	327.762	7780.47	1077.76	223.871	310.286	614.36	212.491	284.619	300.689	249.86	361.988	429.328
76	Cripto-1	294.5	262.641	168.235	262.764	526.457	686.942	507.151	954.183	226.175	4639.65	1150.65	270.968	278.17	1087.48	335.714	223.877	263.87	215.397	312.356	297.071
77	CRTH-2	11271.5	6407.02	4221.83	6995.89	7718.25	10571.1	7841	7147.3	2454.86	5138.86	6649.05	5941.94	6581.79	8138.38	3216.94	4737.29	5224.96	5112.08	7863.93	8713.4
78	Cryptic	399	488.924	331.152	777.51	910.322	990.517	714.27	2158.1	469.122	3718.22	1483.02	328.388	664.603	949.148	439.769	314.701	386.042	346.932	498.475	507.326
79	Csk	249.5	248.532	178.871	275.817	264.462	265.778	240.994	301.735	199.341	248.402	205.215	190.323	280.76	209.243	187.846	225.613	221.472	207.355	315.054	300.462
80	CTACK/CCL27	14538	7563.94	9580.69	9855.08	13011.4	11760.2	9977.04	8001.11	5129.67	6939.03	8354.35	3690.33	7789.27	9697.24	6685.25	8095.46	8189.45	6455.58	9393.34	9993.24
81	CTGF/CCN2	234.5	207.833	150.831	248.576	358.208	258.578	360.039	390.018	233.363	2277.12	604.788	139.355	305.624	317.351	176.346	174.705	182.98	192.421	234.132	349.974
82	CTLA-4/CD152	1033	762.417	482.95	721.325	1127.91	915.523	979.46	874.97	393.89	469.138	1021.94	690.324	509.719	770.711	546.562	484.779	587.431	605.408	1002.88	868.83
83	CV-2/Crossveinless-2	436	361.402	299.246	312.139	1100.77	457.762	534.735	488.58	266.427	389.144	510.193	320.646	400.937	628.309	341.738	273.628	320.772	297.535	350.659	352.687
84	CXCL14/BRAK	1901.5	392.333	1836.08	873.422	1365.73	2044.63	1598.88	1477.83	340.7	952.71	1350.69	743.227	1442.13	1118.29	1058.62	1622.68	1429.25	743.837	2310.57	2161.56
85	CXCL16	318.5	177.445	174.036	218.497	684.838	266.978	294.709	252.756	177.298	202.691	236.746	187.097	260.557	232.492	309.974	192.639	300.689	248.711	249.238	236.707
86	CXCR1/IL-8RA	191	142.716	111.19	863.774	218.082	193.184	188.73	183.822	196.466	148.56	186.606	107.742	249.679	196.456	199.895	170.656	210.873	204.483	233.053	256.376
87	CXCR2/IL-8RB	7960	4088.84	10742.4	7432.32	9788.55	9329.82	10962.3	11942.4	4086.01	6430.79	10622.6	10713.6	9159.91	9832.66	10533.1	11798.4	7446.38	7623.89	8146.62	11006.5
88	CXCR3	288	327.758	257.67	284.33	521.03	344.971	352.296	429.322	217.071	2554.39	819.307	261.291	250.715	350.482	245.35	249.91	264.428	225.161	305.343	392.703
89	CXCR4(fusin)	1590	2127.71	5106.03	1263.88	2042.18	2376.4	1065.6	2494.9	449.475	506.428	1236.97	1209.68	1181.57	2613.79	852.702	3396.34	1932.44	1607.15	1178.75	3294.91
90	CXCR5/BLR-1	277	212.717	225.764	253.684	280.744	310.174	291.806	297.502	180.174	199.684	266.727	287.742	185.446	239.467	162.654	232.555	215.336	188.975	309.119	368.286
91	CXCR6	432.5	299.54	275.074	365.487	451.46	599.35	555.544	470.44	254.926	288.099	410.946	326.452	305.106	317.351	226.73	303.131	300.131	244.116	378.172	467.31
92	D6	285	228.454	174.036	218.497	235.845	399.566	246.317	152.379	146.151	214.721	174.2	154.839	208.757	155.188	150.606	194.953	224.262	153.362	164.54	225.855
93	DAN	264.5	158.453	138.262	202.039	211.668	224.981	163.082	120.936	120.755	172.017	174.2	149.032	353.799	140.076	141.843	163.714	184.095	144.172	251.935	241.455
94	DANCE	304	180.158	180.804	253.116	526.95	395.967	330.519	515.186	223.779	2162.24	656.997	167.742	395.239	359.781	198.8	205.944	230.398	199.314	394.356	377.782
95	DcR3/TNFRSF6B	304	258.299	158.566	629.953	546.686	485.959	500.376	744.964	267.864	5629.05	928.893	189.033	343.957	1214.19	173.607	255.695	254.944	225.736	324.225	336.409
96	Decorin	963.5	745.595	368.86	712.812	917.229	707.941	801.376	795.152	404.911	2682.5	1138.76	556.775	925.16	950.311	411.29	627.667	463.028	406.095	680.818	573.116
97	Dkk-1	295.5	239.307	182.738	208.849	378.931	329.372	331.487	456.532	181.132	1815.8	1059.67	147.742	225.851	373.15	210.848	194.374	240.998	201.037	271.896	327.592
98	Dkk-3	484.5	412.953	279.425	409.186	481.064	573.552	525.056	414.809	279.365	476.957	511.227	299.355	378.663	441.153	385.003	318.751	362.612	342.337	509.804	439.502
99	Dkk-4	639.5	375.511	377.562	731.541	1052.42	836.93	971.717	485.557	255.406	320.577	489.517	307.742	640.256	421.973	721.264	668.74	511.004	511.782	947.319	701.304
100	DR3/TNFRSF25	173	153.026	124.726	169.123	232.391	197.383	219.217	200.753	124.588	485.377	169.031	123.226	183.374	164.488	205.371	142.31	209.199	183.231	220.106	178.378
101	DR6/TNFRSF21	1200	1050.56	1009.89	719.623	1250.77	1492.67	1279.01	1137.4	741.299	5506.95	1504.73	784.517	829.329	1551.88	678.547	731.217	948.928	951.766	849.134	944.115
102	Dtk	371	275.664	350.006	287.736	583.198	452.362	492.15	592.585	322.491	5260.96	938.714	224.516	262.111	476.608	217.967	333.213	338.624	318.787	377.633	484.266
103	EDA-A2	229.5	163.336	183.705	231.55	271.863	197.983	213.894	247.918	141.36	952.109	321.52	139.355	165.762	236.561	192.228	185.697	195.253	207.93	237.909	284.184
104	EDAR	508	398.302	378.045	354.136	1239.91	562.153	479.568	575.654	299.491	538.305	632.702	450.968	404.045	730.025	308.879	323.379	412.262	365.313	473.12	463.24
105	EDG-1	6371	3736.12	4914.59	2217.32	6476.85	6320.47	5878.21	5361.08	1170.17	3280.96	3677.32	2614.84	2059.59	4385.96	828.057	3744.6	2091.43	1464.12	2894.28	4075.57
106	EGF	221.5	317.99	165.818	539.149	546.193	321.573	363.91	497.65	225.217	4530.79	1033.31	201.291	260.039	1011.34	199.895	233.133	217.567	178.061	253.553	337.765
107	EGFR/ErbB1	326.5	228.454	231.081	402.376	897.493	340.771	327.616	287.827	168.673	249.004	373.211	288.388	299.408	373.731	280.948	287.512	251.039	251.009	283.225	274.01
108	EG-VEGF/PK1	298.5	247.446	166.301	522.691	226.964	254.379	300.032	234.011	234.801	218.931	206.248	174.839	338.776	247.604	201.538	231.398	314.078	268.815	403.527	286.897
109	EMAP-II	421.5	344.58	266.856	373.999	1130.38	446.363	496.989	347.085	236.717	416.811	517.947	270.323	320.646	564.374	322.57	204.209	318.541	272.261	370.62	413.05
110	ENA-78	529	493.808	389.648	627.683	728.257	633.547	655.716	657.89	375.681	5376.44	1072.59	376.13	453.774	673.645	369.668	431.557	461.912	443.43	572.923	549.377
111	Endocan	275	226.283	220.929	249.711	793.386	317.973	366.814	625.238	158.131	325.389	338.578	265.162	229.477	442.316	267.257	195.531	210.873	236.649	297.251	286.219
112	Endoglin/CD105	638	504.118	336.47	440.4	715.429	832.13	672.169	1125.91	408.745	3202.16	1043.13	298.71	534.065	742.812	359.811	413.045	459.68	397.479	604.752	585.324
113	Endostatin	238	278.377	180.321	186.148	334.031	340.171	287.934	487.371	172.507	271.258	219.171	153.549	263.665	258.066	250.279	224.456	261.639	222.289	415.935	269.941
114	Endothelin	1468	634.353	641.033	790.563	816.576	813.532	843.962	627.052	468.164	463.724	987.304	464.517	858.337	536.475	645.14	582.544	849.628	1233.22	763.358	754.885
115	EN-RAGE	418	497.606	232.048	562.985	1011.96	737.338	443.273	2897.01	460.497	459.514	660.615	210.968	496.769	702.126	699.358	423.458	335.277	315.915	478.515	643.653
116	Eotaxin /CCL11	304.5	219.229	176.453	294.546	534.845	387.567	453.436	666.96	235.759	4298.62	730.915	214.839	295.264	1124.1	240.421	264.951	342.529	302.704	347.962	370.321
117	Eotaxin-2 /MPIF-2	277	376.596	207.877	434.725	998.147	386.368	446.661	488.58	353.638	1714.76	927.342	364.517	254.859	416.742	243.707	3257.5	263.312	928.79	455.317	389.312
118	Eotaxin-3 /CCL26	466	341.867	289.093	417.699	577.277	625.148	573.933	1017.67	316.262	3590.11	1002.81	321.936	348.101	742.812	266.161	402.632	473.627	503.741	593.423	461.884
119	Epiregulin	229.5	167.678	181.771	223.038	408.041	246.579	267.125	330.759	143.276	1744.83	622.88	141.291	229.995	442.897	151.153	168.92	201.947	164.276	220.645	233.994
120	ErbB2	397	300.626	255.253	469.911	442.086	490.759	307.291	1435.51	194.549	241.185	372.694	268.388	247.089	293.521	199.347	253.381	349.781	252.732	360.369	481.553
121	ErbB3	3362	1037	1194.08	2740.58	2825.7	2501.79	3018.23	3662.54	1197	8548.53	4911.71	931.614	1807.33	3308.94	1406.38	1355.41	1599.96	1643.91	3936.55	2143.93
122	ErbB4	326	187.213	198.691	420.537	333.538	337.772	332.939	409.972	182.569	229.757	217.62	252.904	327.898	235.979	197.157	308.916	203.063	206.781	356.593	295.714
123	Erythropoietin	28607.5	14961.3	16397.1	20151.1	27241.1	25587.9	13673.7	19159.8	7987.53	12391.2	15213.8	9110.34	14285.1	15114.9	15297.2	14023.3	13623.6	15968.1	20072.8	17769.3
124	E-Selectin	780	756.991	647.801	660.6	1014.92	1160.3	1053.5	766.128	519.916	3646.04	1533.16	688.388	682.733	1211.28	487.415	577.916	624.251	629.533	704.555	830.848
125	FADD	415	313.649	253.319	296.816	1146.17	479.36	558.447	1038.84	190.236	315.164	494.169	323.871	281.796	462.078	304.497	231.398	241.555	265.369	404.067	375.069
126	FAM3B	322	306.052	242.2	261.629	968.049	449.962	456.823	844.736	200.778	347.042	479.695	329.678	328.416	466.728	276.567	230.241	271.68	265.943	358.212	335.052
127	Fas/TNFRSF6	1088.5	853.039	729.018	697.489	1349.45	1074.51	1122.7	1119.26	586.043	2613.34	1560.04	925.808	788.924	1359.5	739.885	702.871	768.737	737.518	934.911	777.945
128	FasLigand	295.5	424.349	160.5	215.66	292.092	269.377	319.873	307.781	164.84	245.395	233.645	252.904	257.967	220.867	218.515	195.531	247.692	248.711	353.896	290.967
129	FGFBasic	2417.5	1389.72	1474.96	1267.28	2500.55	2610.38	1974.89	2305.03	805.51	2180.29	1949.28	841.292	1750.34	1451.91	1152.27	1622.68	1602.75	1496.86	2515.57	2165.63
130	FGF-BP	351	322.874	238.333	257.089	510.668	380.968	500.376	486.162	355.076	2944.74	722.128	210.968	386.951	351.063	227.825	266.686	323.004	298.683	369.001	396.094
131	FGFR3	375	383.108	199.658	345.623	562.969	521.956	502.312	746.173	315.783	3116.76	777.437	222.581	324.272	687.595	225.635	263.215	316.867	364.164	359.83	417.12
132	FGFR4	4032.5	3695.42	3239.49	2494.28	4262.48	5879.51	4797.13	4264.19	1874.57	3659.27	4551.42	3966.46	3833.25	5170.04	5102.52	3512.62	4295	4108.62	5240.46	5483.6
133	FGFR5	328.5	294.114	277.491	275.25	971.997	454.762	397.785	417.228	209.883	407.187	502.44	340.001	263.147	498.114	271.09	221.563	305.71	314.766	405.685	409.659
134	FGF-4	259.5	371.17	220.929	649.249	667.569	516.557	675.557	1648.35	201.258	6537.25	1295.38	323.226	257.967	1018.31	223.992	260.323	262.754	237.798	394.896	420.511
135	FGF-5	236.5	219.229	195.307	481.829	340.939	439.763	330.519	376.11	191.195	1649.2	595.484	172.258	221.189	327.232	164.845	190.903	215.336	221.715	291.856	293.001
136	FGF-6	674.5	490.552	460.713	365.487	1250.27	2291.81	717.174	1550.4	351.722	4661.9	1717.19	636.775	528.367	673.064	694.429	414.202	604.725	435.388	664.634	1220.16
137	FGF-7/KGF	285.5	230.624	225.764	292.843	465.276	361.17	508.603	472.859	207.487	2536.95	806.901	176.774	425.802	332.463	329.142	308.916	209.199	229.756	569.686	329.626
138	FGF-8	282	187.213	173.553	345.056	306.894	227.981	370.685	266.059	152.381	1892.79	827.578	147.742	420.622	382.449	191.68	212.308	193.021	175.189	289.698	250.272
139	FGF-9	19414.5	10292.4	9877.52	12561	16304.4	16028.9	11262.8	9730.49	5577.71	8449.29	12094.7	6154.85	9127.28	12059.9	9822.23	8470.9	10535.8	8388.41	12061.6	14020
140	FGF-10/KGF-2	1011	1387.55	795.249	657.195	1385.47	1538.87	1127.06	677.845	472.956	770.468	780.022	433.549	728.318	913.693	529.037	1457.81	529.971	471.575	1268.85	1336.14
141	FGF-11	513.5	510.087	347.106	375.702	708.028	894.525	643.618	561.142	322.491	383.73	691.63	434.194	420.622	667.252	375.693	341.89	341.971	369.908	678.12	710.799
142	FGF-12	264	237.136	185.639	207.147	836.805	313.774	389.558	440.206	161.006	341.628	400.608	236.129	226.887	472.54	286.425	194.953	213.662	253.306	309.659	265.872
143	FGF-131B	2903.5	2005.62	2965.87	3112.88	3746.38	3374.72	3151.31	3267.68	1384.37	3056.61	2736.54	2063.87	2158.02	2640.53	2751.43	2591.66	3843.69	2699.06	4126.99	3199.95
144	FGF-16	1589.5	996.298	1130.75	813.832	1491.55	1865.24	1291.11	1660.45	841.928	1285.32	1086.03	849.034	1059.32	824.184	909.658	861.379	1093.41	969.572	2222.64	1377.51
145	FGF-17	550	403.728	341.304	448.913	894.04	587.351	543.446	513.977	354.118	413.202	658.547	481.936	470.868	753.274	418.958	436.185	484.227	463.534	507.107	579.898
146	FGF-18	504	492.18	299.246	453.453	484.025	567.552	529.412	474.673	322.491	751.222	398.023	321.936	372.447	462.659	329.69	388.17	434.019	432.517	502.251	588.715
147	FGF-19	271.5	219.229	196.274	372.864	748.98	310.774	397.785	458.951	205.57	288.099	387.168	275.484	199.951	475.446	253.018	192.639	266.659	248.711	328.001	343.87
148	FGF-20	660.5	509.544	454.428	580.579	916.243	667.744	572.481	1069.07	317.22	852.868	583.078	379.355	444.968	655.046	313.26	350.568	542.244	389.437	537.317	571.759
149	FGF-21	375	312.564	307.464	499.99	1260.14	460.761	562.319	732.266	216.112	559.958	543.276	332.904	304.07	728.281	356.525	253.381	300.689	286.621	476.896	394.06
150	FGF-23	2961.5	2712.14	2336.92	2003.37	4760.81	3780.28	3161.95	2897.01	845.761	1322.61	2143.64	1166.45	1836.33	2499.29	1471.01	3390.56	2979	1545.69	3558.92	3691
151	FLRG	454.5	416.209	227.214	377.405	777.104	564.553	418.109	500.674	313.866	1014.06	495.203	245.807	290.602	458.009	234.397	301.974	494.268	299.258	535.699	1296.8
152	Flt-3Ligand	881	906.218	1386	725.298	3479.95	3424.51	1211.26	1798.92	860.616	9319	1975.64	1201.94	942.254	1382.75	622.138	629.981	1212.24	1040.22	1215.44	1205.92
153	Follistatin	25679.5	14979.7	16634	18684.6	24813.1	22873.1	16842	18965.7	9861.15	14498.2	17783.9	10002	14066	18708	15950.5	15286.1	19579.4	16937.1	21200.8	18076.5
154	Follistatin-like1	3915	3748.6	1896.03	3604.92	4375.96	5756.52	1661.79	1486.3	603.773	808.36	5306.11	1040	2124.35	3297.9	779.316	2243.4	1718.22	2402.68	4016.39	4236.31
155	Fractalkine	196	157.367	114.574	300.789	203.774	202.783	194.053	136.053	113.088	472.145	222.273	121.291	151.776	160.419	148.415	133.054	156.76	132.684	201.224	196.691
156	Frizzled-1	509	397.759	266.372	406.916	687.305	560.953	501.828	373.691	300.928	648.372	545.86	346.452	1124.07	516.132	312.712	324.536	440.713	627.809	518.436	473.414
157	Frizzled-3	442.5	381.48	252.352	393.295	633.031	461.361	463.114	541.187	267.864	596.647	491.584	327.097	371.411	531.825	330.785	322.8	435.692	346.358	556.199	463.919
158	Frizzled-4	517.5	369.542	286.193	460.263	689.772	562.753	514.41	468.626	334.95	581.61	579.46	390.968	478.12	606.804	369.121	392.219	476.974	442.281	522.752	510.717
159	Frizzled-5	237	213.802	166.301	348.461	768.716	262.178	321.325	518.814	189.278	233.366	327.723	232.904	192.181	297.59	273.281	190.325	244.345	229.182	294.014	245.524
160	Frizzled-6	307.5	237.679	231.565	419.969	749.474	322.773	338.262	271.501	247.259	279.077	360.805	256.129	279.206	482.421	301.211	225.613	266.101	306.15	358.212	329.626
161	Frizzled-7	629	539.933	356.291	489.207	692.733	542.354	531.831	565.374	413.537	769.265	522.082	394.194	455.846	535.894	398.694	460.482	544.476	482.489	529.765	567.69
162	Galectin-3	361.5	290.315	312.298	475.019	1006.04	389.367	512.474	1207.54	287.032	401.173	482.797	351.613	267.81	652.721	354.882	253.381	326.909	296.96	360.909	437.467
163	GASP-1/WFIKKNRP	8293.5	6407.56	8853.12	6502.14	8002.94	9572.8	6683.46	8461.87	3680.62	6706.26	8265.44	4458.07	6780.71	8282.52	7408.7	6917.64	7180.28	4882.9	8114.25	10204.9
164	GASP-2/WFIKKN	919	808	593.173	712.812	1119.03	1204.1	894.29	910.041	474.393	729.569	747.973	650.324	637.666	1225.23	549.848	586.594	652.702	504.315	830.252	827.457
165	GCP-2/CXCL6	269	240.392	268.789	431.887	420.376	297.575	472.793	396.064	187.84	1946.32	869.965	210.323	214.973	556.237	226.73	274.207	290.09	211.95	357.133	379.138
166	GCSF	1880	2431.6	1419.36	1314.39	3256.93	3476.71	2337.35	1877.53	1124.17	4927.15	4551.42	2163.23	1621.88	3689.65	2075.62	1512.19	1869.96	1670.9	2074.82	1631.18
167	G-CSFR/CD114	325	278.92	241.717	462.533	695.2	417.565	678.46	603.469	244.384	7826.78	1338.81	216.129	338.258	1230.46	226.182	260.901	296.784	242.967	415.935	355.4
168	GDF1	608	525.281	411.886	488.072	704.574	868.727	779.116	517.605	365.618	489.587	909.25	483.872	668.229	716.656	435.387	575.602	596.915	556.585	644.133	669.426
169	GDF3	2386.5	2712.14	1727.79	1825.73	3377.32	3964.47	3169.21	3428.53	1776.82	2025.71	3930.09	1662.58	1910.93	2684.12	1929.94	1921.18	1698.7	1936.27	2680.65	2982.92
170	GDF5	5249	5248.47	4069.06	2724.69	5551.73	6573.05	4846	3319.08	2716.98	3712.8	7568.13	3621.94	3228.22	4866.06	3370.83	3492.95	3107.86	3336.06	4678.87	4087.1
171	GDF8	817.5	800.945	515.341	593.064	1030.71	1114.11	955.264	677.24	443.246	860.687	1326.92	891.614	690.503	956.704	621.043	739.895	750.328	754.176	887.976	806.432
172	GDF9	2379.5	2372.99	2126.63	1467.05	2839.02	3304.52	2600.6	1964	1289.49	2158.63	4724.59	2392.91	1753.97	3350.79	1981.42	1556.73	1824.22	1784.63	2395.81	2097.13
173	GDF11	1889.5	1967.09	1656.24	1309.85	3252.49	2759.17	2177.65	2426.57	1150.04	1833.85	4118.25	2562.58	1647.78	2942.19	2062.48	1865.07	1543.05	1828.86	2406.06	1983.18
174	GDF-15	1107.5	676.137	957.199	839.938	2449.23	1286.29	1204.48	1191.22	455.226	2477.41	1234.39	756.775	739.714	697.476	1483.06	1066.17	1088.95	996.569	2448.68	2531.88
175	GDNF	358	913.816	462.163	389.89	777.104	493.159	2591.89	1780.78	755.675	3493.87	1542.99	1528.39	1768.99	899.744	2142.98	274.207	234.303	256.753	371.159	322.844
176	GFRalpha-1	360	289.773	212.711	417.131	518.563	367.169	343.585	426.298	258.76	2469.59	642.523	209.678	287.494	524.85	250.827	258.009	270.564	277.431	382.488	417.12
177	GFRalpha-2	3719.5	3409.44	5139.39	2016.99	5522.12	6315.07	5244.76	4992.83	2073.91	3139.01	4966.5	2767.1	3724.47	5038.68	4851.69	4720.52	5619.37	3677.25	5957.43	5897.33
178	GFRalpha-3	674	654.431	878.399	998.845	1318.36	966.519	1035.6	1050.93	488.769	10549	1591.06	589.678	724.691	1275.22	844.487	632.295	825.082	662.847	679.739	824.066
179	GFRalpha-4	564.5	401.558	276.524	451.183	560.502	524.956	477.148	587.748	231.925	1661.83	1154.78	298.065	317.538	533.569	274.376	274.207	342.529	321.659	455.317	450.354
180	GITR/TNFRF18	528.5	590.941	367.41	630.521	858.021	749.337	628.132	649.425	358.91	2191.11	1005.4	467.743	431.5	705.032	439.221	405.525	642.102	421.603	674.344	600.246
181	GITRLigand/TNFSF18	244	223.57	197.724	380.242	256.568	268.177	289.87	247.918	157.652	362.078	319.969	181.936	508.683	229.586	218.515	202.473	266.101	225.736	296.711	333.018
182	Glucagon	5151.5	1581.27	2918.01	2516.41	8402.59	6371.46	5350.74	3643.79	1438.99	1595.07	5183.61	974.84	4747.53	7301.41	3740.5	4531.35	2507.04	3445.77	4938.36	7712.31
183	Glut1	2194.5	1117.31	1086.76	1090.22	2627.35	2442.39	1502.1	2026.28	889.367	927.449	1854.68	796.775	1797.48	1783.21	823.676	935.426	1182.67	880.542	1867.66	1688.15
184	Glut2	5224.5	3180.99	4211.68	1825.73	4053.77	5545.33	4595.82	3869.34	746.57	1429.67	4004.53	868.388	3004.96	4219.15	2233.89	4898.69	4115.93	1604.85	5527.46	6180.16
185	Glut3	1169.5	1734.84	746.422	761.052	1521.15	1537.67	1637.11	731.661	504.103	761.446	835.849	869.679	794.104	1583.85	827.51	1217.15	1015.31	704.204	1517.54	1383.62
186	Glut5	11113.5	7440.22	8534.06	7487.37	11347.2	13153.9	10856.3	13564.1	4382.15	9565.59	9194.33	7465.82	8400.52	10660.9	7392.82	9520.87	8399.21	6318.3	12179.2	12562.4
187	Glypican3	493.5	420.008	289.093	391.593	1091.4	539.955	528.444	527.28	256.364	416.811	669.403	398.71	442.896	775.942	423.887	329.164	340.855	425.049	583.712	524.282
188	Glypican5	1968.5	2412.06	2028.01	1941.51	2665.34	2540.19	2258.95	2597.7	947.349	1927.07	2110.04	1625.16	1971.53	2290.05	1575.61	1679.37	1755.6	1992.56	3243.33	2953.07
189	GM-CSF	1317	1163.43	923.359	927.337	1929.19	1675.66	1339.01	1509.88	815.094	1681.08	2173.62	1369.68	1236.48	2038.95	1056.43	978.813	1294.8	1164.87	1350.85	1291.38
190	GM-CSFRalpha	497	524.738	324.868	392.16	668.063	548.954	521.669	534.536	366.576	3811.44	1803.51	420.001	424.766	739.905	456.198	318.172	389.947	691.567	467.186	457.136
191	GranzymeA	4972	4722.65	4699.46	4032.27	6386.07	6832.23	5826.92	5107.72	2950.82	5172.54	6650.09	5055.49	3703.23	6900.94	4864.29	4325.98	4133.22	4107.47	5601.91	4525.24
192	GREMLIN	2532.5	2526.56	2024.62	1975.56	5233.98	3351.32	2840.63	4277.5	1238.21	2906.25	3137.66	1828.39	1449.9	2509.17	2073.98	1585.08	1890.6	2473.33	2691.98	2061.86
193	GRO	6393.5	7790.22	6284.64	4626.47	6625.86	8116.72	7044.95	5244.38	3800.89	5642.28	9327.7	5352.91	4112.97	8343.55	5461.24	5256.78	4962.76	4707.71	6123.58	5663.33
194	GRO-a	6899	7841.77	6050.66	4554.39	6989	7548.57	5990.48	4134.79	2912.01	6126.46	8920.89	4978.07	4716.45	7275.25	4644.68	4659.2	5245.6	3820.28	6018.39	5067.16
195	GrowthHormone(GH)	1113	1266.54	709.198	1312.12	1730.84	1422.48	1261.1	1122.89	643.545	8341.03	1766.29	781.937	945.362	1392.63	721.264	715.598	1009.18	982.209	928.976	969.888
196	GrowthHormoneR(GHR)	1571	2335.55	1908.6	1287.72	1938.07	4831.99	3015.32	4245.45	1233.42	1660.63	2791.85	1778.71	1355.11	1366.47	2455.15	1589.13	9782.16	1533.05	1923.77	1677.3
197	HB-EGF	15546.5	7398.43	5916.75	7589.52	9440.21	18322.5	10288.2	15113.9	4652.41	8448.69	11089.3	2732.91	10811.8	14524.9	7766.87	6613.35	7956.27	8790.48	10975.6	13935.2
198	HCC-4 /CCL16	392	339.696	228.664	418.266	663.622	519.556	498.925	676.031	239.592	5195.4	1181.15	247.742	777.01	645.165	260.137	319.908	395.526	305.576	426.725	1040.43
199	HCR/CRAM-A/B	647	600.166	588.339	583.984	1051.43	1176.5	965.91	922.739	373.285	407.789	767.099	472.904	815.861	563.793	497.82	536.843	503.752	421.029	875.029	788.797
200	Hepassocin	1147.5	631.097	1165.08	772.97	1379.54	1033.71	989.139	2510.63	492.123	10204.3	1488.71	551.614	686.877	1586.18	623.234	615.518	1739.98	751.878	906.858	812.536
201	Heregulin/NDF/GGF/Neuregulin	454	499.234	359.191	394.998	1336.62	661.744	665.878	1095.68	267.385	581.009	564.469	400.646	319.61	616.685	384.455	406.682	381.022	380.821	762.818	464.597
202	HGF	247	272.408	150.831	320.084	358.208	333.572	351.812	241.871	199.341	1260.06	1737.86	181.936	282.832	639.353	209.753	191.482	201.389	229.182	351.738	318.096
203	HGFR	1430.5	1694.68	1212.94	961.956	2228.19	1827.45	1618.24	1341.78	929.619	1551.16	3219.34	1889.04	1332.31	2685.86	1344.5	1370.45	1223.4	1437.7	1736.03	1324.61
204	HRG-alpha	415.5	401.558	280.392	410.321	923.15	467.961	398.269	558.723	275.052	398.165	579.46	425.807	409.743	556.818	398.147	285.198	345.876	310.746	478.515	432.719
205	HRG-beta 1	287.5	238.222	160.983	343.921	610.335	290.376	333.907	449.881	218.988	1778.51	453.333	218.065	261.593	494.045	239.326	262.637	240.998	214.248	284.303	242.133
206	HVEM/TNFRSF14	281.5	277.292	147.931	293.411	336.992	232.78	286.482	470.44	194.549	2334.86	544.826	178.065	219.635	479.515	202.085	406.682	213.104	211.95	466.107	280.793
207	I-309	237.5	214.345	207.877	472.181	308.868	327.572	335.843	515.791	220.904	1035.71	349.95	186.452	246.053	308.052	250.279	238.34	275.585	369.908	376.554	358.113
208	ICAM-1	565.5	519.855	328.252	574.336	1239.42	682.143	2925.8	819.944	489.248	5834.15	1643.27	325.162	387.987	1097.94	340.095	323.379	593.01	396.33	493.08	467.988
209	ICAM-2	689.5	548.072	455.878	569.228	1350.93	600.55	606.356	630.68	311.949	550.936	710.239	394.839	380.217	824.765	465.508	378.914	444.618	411.264	572.383	520.891
210	ICAM-3(CD50)	1339	737.998	827.639	1024.95	885.158	765.536	861.383	730.452	488.769	769.867	906.666	574.84	643.882	992.159	878.442	1131.54	1183.23	1029.31	1047.66	1124.53
211	ICAM-5	12132.5	6564.39	7161.59	9260.88	10710.2	10864.5	7148.99	9853.84	4879.54	7651.75	6797.93	4449.04	5968.47	8479.56	6953.05	7720.59	8448.86	7778.98	9317.28	9492.02
212	IFN-alpha/betaR1	183	187.213	167.268	343.353	251.634	231.581	262.286	273.315	125.067	972.558	326.172	156.129	199.433	249.929	150.058	203.63	182.98	175.764	237.369	233.316
213	IFN-alpha/betaR2	276	227.369	214.645	392.16	993.213	304.774	398.753	257.593	168.673	294.715	457.468	234.194	636.112	504.507	305.045	197.267	248.25	233.203	319.369	295.714
214	IFN-beta	284.5	224.655	225.28	412.024	400.64	301.775	311.646	486.766	191.674	2034.13	756.761	178.71	302.516	416.161	269.995	229.084	230.398	214.248	302.646	321.487
215	IFN-gamma	2276	2619.35	1259.83	2063.52	4006.9	4346.04	3199.21	2355.22	1613.42	5425.16	5537.17	2278.71	2461.57	2770.14	2350	1862.17	2066.33	2064.94	3059.36	2468.13
216	IFN-gammaR1	276	428.69	164.368	483.532	452.941	364.169	412.786	460.16	231.925	3504.1	816.723	200.645	1125.63	594.598	197.157	204.787	231.514	275.133	658.699	332.339
217	IGFBP-1	470	426.52	260.087	497.152	668.556	528.556	541.994	519.419	262.114	5464.25	1271.61	250.323	605.55	935.78	995.093	337.841	329.698	460.662	459.633	493.083
218	IGFBP-2	391.5	338.068	171.619	427.347	346.86	310.774	609.743	230.383	210.362	1112.7	490.034	188.387	232.067	494.045	193.871	263.215	236.535	210.802	301.567	244.846
219	IGFBP-3	358	336.983	280.392	609.523	554.581	509.357	595.709	513.977	277.927	531.088	539.14	359.355	315.984	413.836	430.458	468.002	433.461	403.223	589.107	754.207
220	IGFBP-4	392.5	328.843	172.102	330.3	506.721	275.977	310.679	779.431	197.903	1557.18	510.193	190.968	711.223	468.471	215.229	230.241	246.576	225.161	300.488	323.522
221	IGFBP-6	305.5	278.377	176.453	372.864	289.132	308.974	348.425	356.76	217.071	219.532	243.983	270.323	248.125	263.297	271.09	267.843	272.238	356.122	515.738	354.043
222	IGFBP-rp1/IGFBP-7	1641.5	1474.37	807.335	774.105	1581.34	1225.7	1238.84	1872.08	492.123	11873.4	3589.96	785.163	864.553	1668.71	910.206	679.731	1297.04	929.365	1370.81	1734.95
223	IGF-I	204	224.113	190.473	388.755	429.257	420.565	353.264	342.853	215.154	2659.65	819.824	207.097	190.626	693.988	213.039	233.133	308.499	231.48	322.067	288.254
224	IGF-ISR	211.5	264.268	195.307	375.134	477.117	322.173	794.118	1027.35	169.152	3053.6	885.989	165.807	210.311	606.804	189.489	196.688	254.944	203.909	292.396	311.314
225	IGF-II	5768	3386.11	6905.37	1570.91	6493.13	4251.24	4641.79	7643.14	1587.06	3398.24	5736.7	765.162	4506.66	5830.9	2805.1	6266.26	5082.15	3399.25	6125.2	6109.62
226	IGF-IIR	600.5	487.839	404.634	507.935	944.86	526.156	436.499	821.758	287.032	398.767	506.058	271.613	369.857	716.656	394.861	410.731	423.977	406.095	492.001	446.963
227	IL-1alpha	3168	4114.88	2947.5	2719.02	4492.89	5507.54	3499.25	3483.55	2584.72	5638.07	6354.41	2981.94	2813.81	6076.76	2723.5	2168.2	2786.53	2077.57	3009.73	2821.49
228	IL-1beta	251.5	213.26	195.307	345.623	576.29	431.364	436.499	754.034	201.258	2962.18	925.275	358.065	895.634	567.28	221.253	211.151	319.656	254.455	421.33	315.383
229	IL-1F5/FIL1delta	3291	2426.71	2077.32	2812.66	3435.54	3290.12	3120.82	2418.11	932.015	1288.93	2511.68	898.066	1926.47	2600.42	1071.22	1475.16	1571.5	1207.94	3959.21	2391.49
230	IL-1F6/FIL1epsilon	765	722.262	890.485	1106.68	1314.42	2253.41	1178.84	1253.5	302.845	461.92	986.27	434.194	915.836	842.783	557.515	716.176	587.431	418.157	1446.87	937.333
231	IL-1F7/FIL1zeta	2500.5	1664.29	2618.28	2530.03	3172.06	4081.46	2599.63	1840.04	960.287	1156.6	2571.13	1229.68	1554.02	2817.22	2259.09	2053.08	1992.69	1920.19	3117.63	4106.09
232	IL-1F8/FIL1eta	2543	1090.18	1048.08	881.367	1458.49	2138.22	1368.53	1185.17	667.505	7874.29	1564.18	733.55	829.847	1819.25	588.184	757.25	724.666	634.128	959.187	940.724
233	IL-1F9/IL-1H1	961	589.856	422.038	493.747	933.511	819.531	1076.73	882.226	498.831	1140.97	682.325	421.936	565.663	833.483	393.765	509.075	760.927	465.831	804.897	741.32
234	IL-1F10/IL-1HY2	507.5	355.433	312.298	381.377	1154.55	502.158	449.081	530.303	298.532	459.514	495.203	376.775	366.231	509.157	388.836	317.015	369.306	353.251	435.357	449.676
235	IL-1R3/IL-1RAcP	1581	1253.51	920.942	1075.46	2091.52	1319.29	1330.79	1567.33	884.096	1416.43	1608.12	1138.07	998.717	1514.1	1041.1	1097.98	1341.66	1279.74	1727.94	1587.77
236	IL-1R4/ST2	470.5	350.549	242.684	472.181	494.88	530.355	432.143	541.792	295.657	2793.17	935.613	361.936	336.704	599.829	304.497	275.942	335.835	342.911	462.33	509.361
237	IL-1R6/IL-1Rrp2	3131.5	943.661	901.604	1136.75	968.543	863.927	980.912	926.367	919.556	6002.56	1382.23	549.678	626.27	1000.3	485.772	683.202	750.886	782.895	740.16	813.892
238	IL-1R8	702.5	736.37	532.261	712.245	1268.53	799.733	727.82	666.356	464.809	686.866	990.406	623.227	609.694	935.78	464.413	523.538	559.538	712.245	746.634	685.026
239	IL-1R9	250	324.502	255.737	423.942	298.013	366.569	334.391	494.627	154.777	216.525	286.887	177.42	184.928	255.741	213.039	263.794	318.541	258.476	368.462	401.52
240	IL-1ra	9447	6473.22	4166.72	7607.68	6042.66	6855.62	6616.68	7490.76	2706.44	5614.01	6278.94	2007.75	4024.39	7102.05	4215.32	5628.18	6664.25	4804.21	6690.03	8915.51
241	IL-1sRI	417	463.962	276.524	740.053	695.2	671.944	610.227	659.1	290.386	4886.25	1357.41	381.291	330.488	816.628	329.142	358.088	455.218	452.046	627.949	574.472
242	IL-1sRII	770	1015.29	448.627	673.085	1147.65	1155.5	911.227	1301.27	614.315	5585.14	1418.41	2607.75	1146.87	940.43	633.092	871.792	1062.73	791.511	936.529	1136.74
243	IL-2	3041.5	4065.5	3207.1	3216.74	4496.35	5125.37	3593.61	2999.21	1944.05	4135.63	6172.98	3402.59	2912.75	4872.45	2807.29	2746.11	2085.86	2679.53	2976.82	2847.95
244	IL-2Ralpha	1117	1035.91	679.708	911.446	1142.71	2070.43	1600.33	1360.53	750.404	6149.31	2095.57	1669.68	1638.46	1329.27	743.718	607.419	912.667	2096.53	1099.99	948.185
245	IL-2Rbeta /CD122	513	469.389	310.365	501.125	796.84	610.149	669.749	694.171	334.95	5100.97	1227.15	314.839	555.303	861.383	364.192	374.286	486.458	465.831	515.738	553.447
246	IL-2Rgamma	387	323.417	218.512	353.568	626.617	579.551	505.216	486.766	255.885	4852.57	904.598	218.71	409.743	595.179	273.281	248.174	314.636	326.829	439.133	421.189
247	IL-3	580.5	543.731	524.526	788.293	876.771	778.135	767.502	672.403	480.143	5324.71	1035.38	489.678	561.519	1074.11	524.655	593.536	635.408	616.896	761.2	674.174
248	IL-3Ralpha	253.5	224.113	162.434	321.22	331.564	272.377	321.325	214.661	206.05	1021.88	403.192	165.162	250.197	331.882	195.514	498.662	264.986	196.442	300.488	277.402
249	IL-4	567.5	453.109	461.679	456.858	1048.47	1264.69	637.327	767.337	500.748	5269.38	1348.63	497.42	621.608	925.318	555.872	400.318	547.823	427.921	622.554	703.339
250	IL-4R	16220.5	9229.32	10185	13140.5	14566.6	17543.1	11067.3	12569.5	5465.58	15602.4	8814.92	10707.1	8826.32	13939.1	12653.1	11657.2	12564.2	10892.2	15523.9	12498.7
251	IL-5	2160.5	3006.26	1847.68	1645.26	2499.07	3118.54	2598.67	2056.51	1426.53	4202.39	3983.33	2000	1986.04	4863.15	2335.21	2050.19	1877.21	1987.97	2281.98	2202.94
252	IL-5Ralpha	494.5	353.262	288.127	427.347	564.942	725.939	491.182	585.329	260.197	6293.66	1033.83	254.839	287.494	1623.37	313.26	340.155	381.579	319.361	406.764	383.886
253	IL-6	2563.5	3452.86	1930.83	2079.98	3294.92	3474.31	3014.36	2142.38	1447.62	5255.54	5326.27	2829.04	1877.77	3693.72	2592.06	2153.74	2211.38	2458.39	2743.77	2343.33
254	IL-6R	650	921.955	484.401	566.958	1010.48	715.14	945.586	1275.87	467.205	5178.56	1367.75	392.904	448.076	938.105	1764.55	473.787	555.075	511.208	632.265	679.6
255	IL-7	2854	3799.61	1736.98	1726.41	3877.13	4001.06	3041.46	2696.87	1508.47	6228.7	5142.77	2547.1	1960.14	6423.17	2770.05	2247.45	2769.8	2314.22	3099.29	2284.32
256	IL-7Ralpha	741	704.354	471.348	574.903	1855.67	1381.08	1789.55	1208.15	402.036	6627.47	3493.3	847.743	752.664	1614.08	763.982	704.607	745.865	561.755	1412.35	2677.03
257	IL-8	5856	5684.21	3417.39	5103.76	6083.61	6587.45	5200.72	4228.52	3185.62	3787.99	7114.79	4350.33	3210.61	5755.34	3396.02	2951.48	4735.71	3512.4	5279.84	4213.93
258	IL-9	724	797.147	591.723	755.377	1953.37	1146.5	937.359	2393.92	410.661	953.913	1728.56	601.936	602.96	952.636	730.027	820.306	651.028	688.121	1050.36	849.839
259	IL-10	1550	2076.71	1263.21	1255.37	2485.75	2574.38	1832.62	1569.75	1014.43	1721.98	3905.8	1806.45	1592.87	3486.8	1365.86	1323.6	1423.67	1429.09	1752.76	1374.8
260	IL-10Ralpha	574.5	578.46	361.125	549.932	779.077	785.334	727.336	619.795	379.035	5804.07	1372.4	304.517	524.223	946.242	357.072	387.013	471.396	367.61	551.344	556.838
261	IL-10Rbeta	439	411.326	367.893	397.835	643.393	481.76	707.979	651.239	502.665	7761.82	987.304	412.259	405.599	616.104	335.714	318.751	382.695	407.818	550.265	584.646
262	IL-11	619	628.384	414.786	468.776	941.899	879.526	651.844	743.755	390.536	547.929	691.63	473.549	504.021	743.393	478.105	522.959	565.117	542.8	767.673	693.165
263	IL-12p40	385	305.51	277.974	384.215	752.434	462.561	548.769	569.607	317.22	6259.38	948.019	239.355	368.303	956.704	320.379	390.484	514.909	336.593	460.172	442.893
264	IL-12p70	569	508.459	444.276	737.216	715.922	709.14	653.296	660.914	462.413	3349.52	1019.35	469.033	573.952	848.014	425.53	540.893	552.286	670.314	624.712	642.975
265	IL-12Rbeta1	290.5	306.052	162.434	343.353	403.107	283.776	285.031	226.754	236.717	1737.01	478.145	169.678	222.225	549.262	192.228	500.398	296.226	232.054	281.067	333.018
266	IL-12Rbeta2	314.5	299.54	199.175	352.433	631.058	290.376	305.355	226.15	183.528	283.287	428.521	246.452	243.463	514.388	311.617	252.802	245.46	273.985	328.54	379.138
267	IL-13	1965.5	3268.9	1765.98	1456.84	2570.12	2828.16	2353.32	1931.95	1197.96	4508.53	4981.49	2679.36	1637.42	3492.61	2397.09	1667.22	2139.41	2017.84	2244.22	1697.64
268	IL-13Ralpha1	1382.5	1305.06	931.094	1058.44	964.596	1244.9	1158.51	1207.54	521.832	1157.21	770.718	550.969	562.037	856.151	569.563	812.207	1028.7	866.182	1104.85	1275.1
269	IL-13Ralpha2	235.5	220.857	186.122	373.432	336.992	279.577	317.453	365.831	177.778	2241.64	680.258	163.871	184.928	431.272	192.228	211.729	251.039	221.715	306.422	296.392
270	IL-15	2694	3487.04	1949.21	2419.93	3348.21	4175.05	2762.72	2304.43	1507.99	3626.19	5232.71	2905.81	2048.72	4758.53	2261.28	2298.94	2058.52	2241.27	2614.3	2055.08
271	IL-15Ralpha	294	232.252	214.161	420.537	268.903	291.576	1400.96	299.316	165.319	247.199	214.002	258.71	279.724	243.535	206.467	214.043	253.271	221.715	361.988	340.478
272	IL-16	176	149.228	158.566	328.03	302.454	187.784	251.64	280.571	131.776	1401.4	600.653	140.645	305.624	375.474	154.987	172.391	218.125	175.764	236.29	236.029
273	IL-17	758.5	890.482	629.431	599.875	1452.57	1075.71	916.55	1182.15	479.664	889.557	991.439	537.42	686.359	866.032	663.76	654.278	638.755	584.156	991.556	853.909
274	IL-17B	401.5	466.133	504.705	711.677	738.125	553.154	660.555	2539.65	216.592	300.128	509.676	296.129	642.846	408.023	406.362	558.247	456.333	306.725	813.529	619.236
275	IL-17BR	727	613.732	671.973	856.396	939.926	901.124	877.352	877.389	387.181	575.596	1506.8	500.001	1058.29	536.475	1584.92	576.759	887.563	583.007	1566.1	846.448
276	IL-17C	495.5	447.14	636.682	794.536	556.554	373.769	810.087	422.67	137.526	219.532	701.451	196.129	493.142	401.63	362.001	566.925	272.238	504.315	1098.91	847.126
277	IL-17D	1375	1128.16	1410.18	912.014	1795.48	1376.88	1231.58	1268.62	547.229	734.381	609.441	518.71	587.42	624.822	698.263	712.706	2960.03	897.199	2343.48	1463.65
278	IL-17E	390	333.727	213.678	392.16	533.365	410.965	463.114	290.85	241.509	2372.75	796.563	212.258	322.718	580.067	256.303	282.305	292.321	273.985	392.738	447.641
279	IL-17F	6739	3314.48	4355.26	2869.41	4835.31	3364.52	2923.38	2303.22	1610.54	4571.69	945.951	2049.04	3901.11	3844.83	3747.62	4248.47	2961.7	3645.66	5682.29	5533.79
280	IL-17R	308	409.155	208.36	386.485	563.955	418.765	634.423	290.246	245.822	4854.97	780.539	252.904	337.74	1121.19	248.089	266.686	285.069	338.891	488.765	362.182
281	IL-17RC	11142	11475.9	9495.13	9928.29	10196.1	10725.3	10664.2	11508.8	9794.54	10793.8	10149.1	11765.2	9790.85	10348.8	9871.52	10120.2	10374.1	10543.5	10690.2	10471.4
282	IL-17RD	1717	1986.63	1502.51	1773.52	2726.03	2173.02	1649.21	3159.45	809.343	1791.14	1817.98	1153.55	1466.48	2136.02	1121.6	1185.34	1405.82	1468.14	1599.54	1313.76
283	IL-18BPa	800.5	892.652	726.118	771.835	1111.63	1117.11	1113.02	1110.79	570.709	3396.44	1743.03	567.743	1187.79	1454.24	734.956	676.839	910.435	705.352	860.463	845.77
284	IL-18Ralpha/IL-1R5	755	485.125	362.575	596.469	858.021	675.543	616.034	596.818	341.18	5878.05	1231.29	358.71	589.492	715.494	594.756	790.224	601.936	393.458	787.634	546.664
285	IL-18Rbeta /AcPL	634.5	427.062	385.78	458.561	858.021	712.14	921.389	1388.34	273.615	4557.85	1697.54	271.613	697.755	987.509	478.652	348.254	633.734	439.409	629.568	474.771
286	IL-19	3048.5	1944.3	2889	3097.55	2778.33	3056.74	2659.64	2250.01	848.636	1056.16	2924.69	805.163	2094.82	2000.01	3013.76	2611.9	1903.43	1711.69	3907.96	1566.74
287	IL-20	627.5	470.474	423.488	574.336	866.903	820.731	687.655	1017.07	580.772	6021.2	1260.75	347.742	873.877	5254.9	943.065	548.992	533.876	798.978	636.041	689.096
288	IL-20Ralpha	544.5	379.852	908.372	497.152	917.229	580.151	775.729	668.17	338.305	5589.35	875.134	262.581	423.212	779.429	350.501	543.785	393.295	399.202	694.305	564.299
289	IL-20Rbeta	492	298.998	326.318	477.857	850.127	431.964	437.466	392.436	265.468	369.295	384.066	260.646	314.43	442.316	382.265	328.585	335.277	323.382	564.831	474.771
290	IL-21	728.5	587.143	516.791	848.451	557.541	887.325	592.806	628.261	429.829	553.943	726.263	609.033	307.696	627.147	600.78	675.682	635.966	539.353	879.345	634.836
291	IL-21R	446	283.804	177.904	329.165	303.934	435.563	429.24	283.594	198.383	761.446	329.791	227.097	183.892	406.28	195.514	345.94	266.101	321.659	385.725	480.875
292	IL-22	760.5	635.438	262.021	586.822	350.314	588.551	440.37	411.181	326.325	2335.46	564.469	316.13	347.583	424.879	435.935	602.792	354.244	337.742	434.278	503.257
293	IL-22BP	612.5	702.184	448.627	637.331	796.346	644.346	775.245	801.804	481.102	4541.01	1315.54	365.162	577.578	919.505	279.853	406.103	876.963	418.731	537.857	586.681
294	IL-22R	610.5	541.018	384.33	676.491	597.507	598.75	549.253	692.357	342.617	1603.49	858.076	398.065	425.284	714.913	383.36	532.794	474.185	489.956	638.739	495.118
295	IL-23	191.5	196.98	196.758	274.682	704.081	208.183	270.513	311.409	128.422	206.3	349.95	218.065	190.626	326.07	231.111	175.284	206.41	232.054	237.369	234.672
296	IL-23R	736.5	478.614	370.794	593.632	724.804	763.736	519.249	664.542	346.93	684.46	717.475	576.775	646.99	687.014	469.342	345.361	479.764	522.122	823.239	540.56
297	IL-24	1026.5	1270.88	774.945	1483.51	1699.76	1647.46	1646.79	1442.76	657.442	1412.22	1784.9	1330.97	1007.52	1215.35	771.101	713.284	1131.91	759.919	1134.52	1321.9
298	IL-26	1439.5	1721.27	931.577	1061.84	1488.09	2339.2	2592.86	2065.58	765.737	1310.58	2742.74	1667.1	1651.41	1932.59	2829.2	1057.49	900.951	1359.58	1128.04	917.664
299	IL-27	475.5	436.83	435.574	554.473	1067.72	538.155	559.899	896.738	212.279	455.905	663.2	372.904	467.76	608.548	380.074	284.619	346.434	467.554	569.146	447.641
300	IL-28A	368.5	314.192	234.465	557.878	556.554	494.958	446.177	568.398	202.216	1206.53	617.711	349.678	433.054	406.861	319.284	333.213	264.428	328.552	659.239	423.224
301	IL-29	9800.5	4952.19	7185.28	6671.26	6059.44	7100.4	6115.82	8835.56	3368.19	4977.07	6247.41	1552.91	5161.94	5651.3	6926.22	5130.09	3896.13	4187.31	7661.09	7628.88
302	IL-31	368.5	306.052	256.22	443.805	851.114	416.965	358.587	429.926	202.216	399.368	533.971	367.743	403.527	620.172	347.762	293.297	280.048	358.994	537.317	387.955
303	IL-31RA	199.5	210.547	220.929	391.025	744.046	323.973	325.196	339.225	182.569	307.947	516.913	302.581	276.616	335.37	307.236	247.017	214.778	261.348	466.646	325.557
304	InhibinA	302	206.205	214.645	496.017	215.615	253.179	242.929	257.593	186.403	239.982	288.438	184.516	247.089	269.109	216.872	290.404	257.733	238.947	282.146	238.064
305	InhibinB	630	413.496	307.947	571.498	930.551	558.553	435.531	573.84	329.679	445.681	532.937	409.033	436.68	592.854	398.147	547.835	444.06	533.609	513.58	465.953
306	Insulin	508	504.661	388.681	423.942	720.363	590.35	532.315	552.071	358.43	1236.6	688.011	445.807	411.815	667.833	340.643	525.273	473.627	423.901	535.699	522.248
307	InsulinR	2010	2927.57	1949.69	1569.21	2709.75	2893.56	2217.34	1869.06	1329.74	2954.97	3026.01	2391.62	1748.79	3582.7	1814.39	1920.02	1696.47	1801.86	2388.8	1793.28
308	Insulysin/IDE	278.5	285.974	244.134	440.4	816.082	383.368	434.079	1107.77	214.675	380.723	559.3	323.226	286.976	557.399	307.783	226.191	251.039	314.766	410.541	354.043
309	IP-10	636	636.524	433.157	746.864	828.417	708.541	697.333	1089.63	388.14	2678.29	1146	480.646	505.575	882.307	416.767	499.241	451.312	551.99	665.173	636.193
310	I-TAC/CXCL11	12224.5	6828.11	5650.86	7825.61	7699.5	8957.25	8338.48	8247.21	3923.09	5544.24	7659.62	6507.75	4496.82	7045.09	7312.86	5616.03	8981.06	5653.16	9156.51	9159
311	Kininostatin/kininogen	2478.5	709.238	1108.51	1473.86	1977.54	1612.06	1486.13	1569.14	654.087	1294.94	1730.11	677.42	796.176	1451.33	995.64	1578.13	1612.23	1627.25	2140.64	1327.32
312	Kremen-1	418	506.289	293.444	513.043	559.515	493.759	481.503	506.721	252.051	1380.35	732.983	301.291	360.533	625.984	351.048	312.387	346.434	372.205	604.212	399.486
313	Kremen-2	553.5	326.13	302.63	443.238	519.549	403.166	391.494	396.669	230.488	360.274	402.158	301.291	323.754	406.28	311.617	285.776	321.888	311.32	483.37	432.719
314	LatentTGF-betabp1	260	365.743	235.432	560.715	535.338	512.357	432.627	529.094	203.654	1266.07	523.116	335.484	374.519	460.915	333.523	460.482	291.205	357.271	599.896	362.182
315	LBP	2173	1850.42	1710.87	1622.56	2866.16	2336.8	1821	2797.85	927.223	1964.96	2138.99	1550.33	1696.99	2059.3	1612.3	1350.21	1548.63	1840.92	2082.37	1482.64
316	Lck	341	359.232	236.883	431.887	343.406	374.369	338.262	413.6	228.571	348.244	302.911	265.162	318.056	319.676	307.783	370.237	283.953	324.531	372.777	376.425
317	LECT2	419	340.239	297.795	506.8	792.893	488.959	415.206	407.553	266.906	348.244	560.334	411.614	370.375	489.395	355.429	399.74	365.401	427.347	435.896	407.624
318	Lefty-A	666	436.83	731.435	839.938	444.553	508.157	689.106	470.44	206.05	338.621	455.917	227.742	456.364	766.061	388.289	518.91	313.52	315.915	1070.86	917.664
319	Leptin(OB)	211.5	172.561	172.102	287.736	507.214	230.381	189.698	177.775	160.527	183.445	249.152	170.968	167.834	231.329	226.73	181.069	219.241	190.123	256.251	208.221
320	LeptinR	1348.5	857.923	1460.94	909.176	1327.74	844.729	1182.22	658.495	467.684	740.395	1105.68	581.291	1197.63	1330.43	687.857	817.992	781.01	744.411	1453.35	1724.1
321	LFA-1alpha	330.5	363.03	258.154	463.668	422.843	509.357	388.59	388.808	269.781	1192.09	389.753	270.323	312.358	534.731	279.853	382.385	342.529	322.233	547.028	390.668
322	LIF	1551	1708.79	1064.04	1050.49	1493.03	2312.81	1156.09	1463.93	685.714	1457.94	1781.8	1378.71	1167.59	1809.37	981.401	798.901	765.39	1474.46	1491.11	1357.17
323	LIFRalpha	1527.5	1224.21	752.707	901.798	1174.78	1018.11	1544.68	1186.38	716.861	748.816	1143.93	1595.49	679.107	928.805	724.55	847.495	914.898	1010.35	1303.37	996.34
324	LIGHT/TNFSF14	497	471.017	409.952	648.114	774.637	636.547	623.293	1230.52	425.995	3043.38	1246.79	490.969	518.525	906.137	370.216	404.368	468.606	474.447	633.883	502.579
325	Lipocalin-1	16154.5	5796	7407.66	9623.53	11421.7	11501.6	10950.2	11539.1	5144.53	7705.89	10689.8	8555.5	8123.38	10952.7	9729.13	8145.21	12845.4	8199.43	11666.7	10970.6
326	Lipocalin-2	8064	6249.65	5522.27	1579.99	10133.4	6919.82	2927.73	12070.6	7888.34	4991.5	6831.52	5818.72	12030.7	10243	9866.04	5679.66	6424.37	4750.79	5216.19	8887.7
327	LRP-1	476.5	463.42	299.729	478.992	1067.72	675.543	449.564	495.836	263.073	579.204	918.555	530.323	490.034	740.487	485.224	296.189	428.998	391.735	784.937	553.447
328	LRP-6	374.5	338.068	280.392	391.025	980.384	473.36	412.786	379.738	231.925	475.152	600.136	414.194	383.325	587.042	337.904	262.058	355.918	351.527	476.896	427.972
329	L-Selectin(CD62L)	1006	491.637	623.146	888.745	1326.75	1186.7	1135.28	1404.06	447.08	3769.94	2291.99	1112.26	738.16	1321.72	595.851	592.957	799.978	599.09	1091.9	805.753
330	Lymphotactin /XCL1	413	207.833	164.368	352.433	276.797	233.98	276.804	281.78	178.736	1122.32	436.792	143.871	147.114	297.59	226.182	146.938	162.339	229.756	290.777	267.906
331	Lymphotoxinbeta/TNFSF3	858.5	467.761	855.678	524.961	696.186	619.748	606.356	572.631	341.659	458.311	424.386	390.968	491.588	441.735	269.995	321.065	372.096	378.524	936.529	548.021
332	LymphotoxinbetaR/TNFRSF3	226	210.004	138.262	285.465	278.771	291.576	250.188	322.294	154.298	1314.19	506.058	150.323	249.161	258.066	250.279	193.217	285.069	207.93	331.777	269.263
333	MAC-1	609.5	620.787	488.268	681.598	817.563	796.133	659.587	699.613	360.347	603.263	2188.09	731.614	568.771	970.654	618.852	623.039	493.71	645.616	828.634	592.785
334	MCP-1	1348.5	1993.14	1217.29	1075.46	1918.34	2186.22	1495.32	1483.88	976.579	1853.69	2686.91	1832.26	1417.78	3370.55	1348.33	1505.82	1252.96	1506.63	1828.28	1163.87
335	MCP-2	254	309.308	190.956	374.567	343.899	294.575	348.908	307.781	242.947	1730.4	496.754	359.355	339.812	610.291	365.835	269	274.469	268.241	379.791	330.983
336	MCP-3	431.5	504.118	394.965	444.373	557.541	609.549	506.667	552.071	325.367	1959.55	875.651	309.678	354.317	785.241	321.475	414.781	437.366	366.462	520.594	511.396
337	MCP-4/CCL13	261	281.633	162.917	299.086	304.921	315.574	279.224	368.854	976.579	1334.03	318.419	676.775	254.859	373.731	183.465	241.811	367.075	276.282	316.133	583.29
338	M-CSF	2611	1103.2	1147.19	1518.7	2680.15	1511.87	1620.17	2861.34	754.716	2554.39	3284.98	2903.23	920.498	2317.36	1844.51	1674.16	2017.8	870.203	2877.02	1873.99
339	M-CSFR	483.5	477.528	336.47	534.609	733.685	517.157	530.864	690.543	305.241	4152.47	1124.29	365.162	349.655	728.862	277.114	340.733	407.799	340.04	503.33	452.389
340	MDC	10505.5	4824.66	2927.19	5760.39	7326.49	7676.36	7073.5	7276.7	3201.91	5104.58	5958.46	3112.91	4393.22	6447.58	6240	4979.1	7203.71	6038.57	6999.69	6516.56
341	MFG-E8	3981	1320.26	1632.07	2857.49	3177.98	2377	2571.57	2545.7	1098.29	2020.3	2908.67	1540.65	1504.81	2989.85	2193.91	1703.67	2189.62	1248.15	3397.62	2164.95
342	MFRP	415.5	445.512	274.59	600.442	733.685	538.755	466.986	546.629	261.635	2027.52	561.885	340.646	378.663	549.843	756.314	269	502.078	346.358	537.857	530.387
343	MICA	222	363.573	179.837	544.257	291.106	265.778	538.606	300.525	177.298	1060.97	569.638	153.549	200.987	288.29	186.751	196.688	262.196	183.231	277.29	246.881
344	MIF	390.5	572.491	265.889	468.209	701.614	722.939	468.437	906.413	393.89	2375.76	1265.4	501.291	497.287	735.837	1892.16	293.297	469.164	447.451	520.594	436.111
345	MIG	2475	3424.64	2161.43	1913.7	3198.71	3598.5	2528.98	2349.78	1525.25	3842.72	4813.5	3163.88	2519.07	4215.66	2165.98	1855.23	2032.86	2301.59	2626.17	1840.75
346	MIP-1a	2539.5	1371.27	2814.55	2459.66	1818.67	2186.22	1751.32	2052.88	937.286	1305.77	2869.9	720.001	2089.12	1367.05	1328.07	1364.67	1634.54	1155.67	3083.64	2174.45
347	MIP-1b	367	315.82	291.511	394.43	328.604	409.166	351.328	383.971	238.155	279.077	271.379	289.033	299.926	319.095	214.134	299.66	258.291	284.324	468.265	408.981
348	MIP-1d	179.5	168.763	136.328	258.224	154.927	276.577	172.761	254.57	148.547	641.155	186.089	119.355	142.97	179.019	134.176	149.252	157.876	163.127	240.066	216.36
349	MIP2	537	641.407	352.423	470.479	864.436	628.147	509.087	645.192	351.722	532.892	1127.39	471.614	432.536	667.833	516.988	570.974	628.156	524.993	688.37	629.41
350	MIP-3alpha	182.5	283.261	172.102	528.934	255.087	311.374	233.735	268.477	310.991	688.068	266.727	165.162	202.023	283.64	174.703	236.026	249.365	207.355	248.159	267.906
351	MIP-3beta	284.5	292.486	231.081	379.107	630.071	346.771	323.744	342.853	215.633	333.208	392.854	313.549	296.818	546.356	281.496	235.447	259.407	298.109	475.278	308.601
352	MMP-1	277.5	259.927	186.605	360.379	367.089	310.174	301.968	345.876	199.82	2051.57	613.576	188.387	248.125	456.847	232.754	232.555	262.754	254.455	343.106	318.096
353	MMP-2	241.5	245.276	227.697	430.184	310.842	271.777	270.029	276.338	227.134	264.04	235.195	229.033	218.081	238.304	196.609	226.77	357.591	263.071	351.198	305.21
354	MMP-3	465.5	443.884	250.419	552.77	739.112	591.55	532.799	781.849	341.18	2301.18	994.024	368.388	425.284	691.082	322.022	349.989	399.989	403.223	619.857	442.215
355	MMP-7	158.5	177.988	171.136	322.355	181.571	181.785	428.272	258.802	110.692	150.966	154.557	185.807	153.848	145.889	136.914	182.804	157.318	228.608	244.382	248.237
356	MMP-8	3298.5	1902.52	1503.96	2585.08	3652.64	3014.75	2474.78	3037.9	1095.42	1485	2672.96	1647.1	1388.78	2409.78	2071.79	2033.41	2356.98	2018.41	3052.35	2808.61
357	MMP-9	2051	1123.28	850.844	443.805	1836.93	1695.46	956.716	1755.99	1680.02	2505.07	2347.82	1192.91	2406.66	1301.95	1756.34	1085.83	1471.65	1001.74	1358.94	1739.69
358	MMP-10	525.5	390.705	307.947	472.749	489.946	497.958	505.216	585.933	224.259	402.977	404.743	323.226	363.123	512.063	365.287	291.561	350.897	330.275	730.989	511.396
359	MMP-11/Stromelysin-3	2006	1892.75	1540.7	1469.89	2063.4	3047.74	2020.38	1609.05	1035.52	1954.74	4070.69	2055.49	1885.03	2702.72	1628.18	1302.77	1452.12	1634.14	1950.2	1798.02
360	MMP-12	421.5	384.193	323.901	696.354	613.295	641.346	468.921	576.863	288.469	780.693	685.427	405.807	721.065	1067.14	386.646	311.23	345.318	493.402	739.621	450.354
361	MMP-13	751	567.065	337.437	725.298	962.622	1105.11	736.047	971.718	435.1	3303.81	1999.94	716.13	727.8	1057.26	441.412	443.127	545.592	641.02	859.924	678.244
362	MMP-14	212	166.05	178.387	268.44	231.404	277.777	212.442	268.477	154.777	959.928	283.268	154.839	207.721	224.355	139.653	163.136	156.202	196.442	287.54	240.776
363	MMP-15	329.5	276.207	195.307	358.109	375.97	429.564	282.127	394.25	227.613	2022.1	678.707	196.129	252.787	371.987	177.989	200.738	202.505	235.5	413.778	337.765
364	MMP-16/MT3-MMP	303	259.927	205.943	343.353	598.493	359.37	257.447	423.88	218.988	278.475	429.555	299.355	279.206	444.06	283.686	250.488	251.039	297.535	435.896	316.062
365	MMP-19	296.5	442.256	203.042	453.453	432.218	559.153	346.489	514.581	267.864	456.507	409.912	307.742	296.3	362.106	393.765	447.176	361.496	385.416	532.462	338.444
366	MMP-20	543.5	491.637	389.164	586.254	587.639	768.535	626.196	509.744	421.204	491.993	505.024	465.162	432.018	558.562	613.924	570.974	492.594	566.35	708.331	587.359
367	MMP-24/MT5-MMP	478.5	402.643	261.538	561.85	500.307	526.756	428.272	524.861	257.801	446.884	433.173	311.613	433.572	621.916	356.525	538.579	527.74	479.042	561.594	500.544
368	MMP-25/MT6-MMP	212	186.128	191.44	436.427	273.837	220.182	227.444	282.385	192.632	764.454	403.192	165.807	199.951	270.853	142.938	188.589	235.419	228.608	241.685	248.237
369	MSPalphaChain	926	658.229	627.014	1045.38	932.525	952.12	781.536	817.525	465.768	1452.52	1031.24	589.678	641.81	1018.31	651.712	674.525	757.022	670.889	864.779	620.593
370	Musk	1494.5	1942.13	1161.69	1155.48	2258.78	2120.22	1661.31	1708.82	893.68	1823.02	4303.82	1930.33	1028.24	3009.03	1445.81	1480.37	1276.39	1682.97	1818.57	1206.6
371	NAP-2	253	332.099	269.756	364.919	438.139	515.957	316.002	529.094	229.53	2329.45	887.54	332.259	501.431	555.074	220.158	441.97	355.36	419.306	401.37	381.173
372	NCAM-1/CD56	877.5	681.02	799.116	911.446	1359.32	983.317	714.754	1220.85	513.686	753.627	1151.17	769.679	787.37	1059.58	800.127	769.977	948.928	857.566	1094.06	792.867
373	Neuritin	970.5	692.959	630.398	787.158	985.812	1010.32	905.42	865.295	536.208	729.569	833.781	682.582	694.647	861.964	687.31	545.521	739.171	789.788	941.384	829.492
374	NeuroD1	196.5	177.445	164.851	330.3	543.233	210.582	250.672	174.147	114.046	175.626	289.988	165.162	275.062	241.792	240.969	132.475	170.149	224.587	243.303	218.394
375	Neuropilin-2	485.5	412.953	305.53	497.152	560.995	583.151	430.691	544.815	341.18	435.456	536.039	463.227	564.627	584.136	321.475	332.056	374.327	488.232	699.16	465.275
376	Neurturin	1063	687.532	703.396	735.513	988.279	1013.91	935.423	963.858	545.312	657.996	934.062	829.679	800.838	944.498	673.07	444.862	661.627	658.827	1218.14	999.053
377	NGFR	443.5	322.874	343.722	412.024	545.206	511.757	403.592	643.378	250.135	1590.26	770.201	376.775	616.428	485.327	284.234	290.404	307.383	597.941	545.949	419.155
378	Nidgen-1	425.5	301.711	237.849	467.641	405.574	406.166	323.261	512.767	219.946	1035.11	494.169	266.452	325.308	449.291	248.089	300.239	276.143	305.002	587.489	400.842
379	NOV/CCN3	371.5	353.805	274.107	338.813	356.234	476.36	355.199	438.997	291.344	979.776	499.855	307.742	311.322	384.193	226.73	287.512	304.594	315.915	458.015	425.259
380	NrCAM	5688.5	3672.63	6176.35	5260.96	5121.48	5004.78	5566.57	4062.83	2206.65	4445.38	2955.71	2336.13	4096.92	4882.91	2163.79	3415.43	2608.58	2962.14	6326.97	5946.16
381	NRG1IsoformGGF2	338	296.285	223.83	462.533	919.696	357.57	382.783	374.901	214.675	374.709	507.609	333.549	283.868	557.981	302.307	281.148	283.395	326.254	434.278	310.636
382	NRG2	1003	822.651	764.309	988.63	1187.12	1141.1	923.325	1417.97	539.083	1017.07	1994.25	1004.52	732.98	1332.76	812.175	1009.47	1031.49	991.399	1266.69	1281.88
383	NRG3	11115	8696.44	6542.79	6899.98	6374.72	10640.1	9371.65	8262.93	4612.15	6863.84	12468.5	9097.43	4383.89	8942.8	6829.28	5905.85	7286.27	8519.37	8804.78	12699.4
384	NT-3	618.5	616.446	637.166	572.633	861.969	721.739	1021.56	708.683	356.514	5280.81	1469.58	383.872	385.915	1095.04	432.101	626.51	444.618	503.741	604.212	543.273
385	NT-4	456	294.114	281.359	439.265	605.894	542.954	408.431	574.445	212.758	1763.48	1068.98	336.13	404.045	612.616	291.901	326.85	355.36	884.562	603.133	389.99
386	OrexinA	1163.5	745.595	618.795	976.712	1217.71	1191.5	1053.98	1077.54	483.018	2737.84	1353.28	727.098	674.445	1162.46	609.542	630.559	871.385	709.947	1232.7	941.402
387	OrexinB	606	428.148	269.273	528.366	782.531	609.549	533.283	587.143	374.723	2121.34	1205.96	358.065	394.721	693.407	262.328	384.121	379.906	381.396	767.673	484.944
388	OSM	9514.5	3584.18	4529.29	8855.1	7282.08	8128.12	6466.18	7951.52	2912.97	4544.02	6625.28	6092.91	4737.69	6111.05	6689.08	4083.02	5973.06	4822.01	7587.72	7338.6
389	Osteoactivin/GPNMB	2133	1026.69	1594.36	1736.63	1576.9	1948.64	1540.81	1459.09	744.174	1220.96	1677.38	965.163	1471.66	1282.77	1110.1	926.17	1418.09	1411.28	2229.11	1870.6
390	Osteocrin	413	340.239	295.862	328.597	1013.44	613.149	542.478	1849.71	222.342	467.935	723.678	442.581	563.591	673.645	335.166	236.604	314.636	434.814	533.541	398.807
391	Osteoprotegerin/TNFRSF11B	423	346.751	279.908	421.672	966.569	523.756	382.299	402.716	230.488	396.361	714.374	440.646	447.04	560.887	355.977	273.628	297.9	399.776	510.344	402.198
392	OX40Ligand/TNFSF4	370	284.889	236.883	318.382	500.307	511.757	341.65	484.347	267.385	2269.9	788.293	250.968	362.605	464.403	248.636	230.241	234.861	259.05	417.554	515.465
393	PARC/CCL18	611	481.869	550.148	493.747	750.46	758.336	615.066	659.1	436.537	2414.86	1233.35	554.84	496.769	728.281	434.84	418.83	555.633	511.208	601.515	561.586
394	PD-ECGF	262.5	239.849	173.553	394.998	296.533	379.768	386.171	394.25	252.53	2014.28	652.344	161.291	208.757	285.384	216.325	224.456	305.152	218.843	422.409	247.559
395	PDGFRalpha	541.5	419.465	385.297	645.844	532.378	674.343	606.839	595.608	413.537	526.276	682.842	499.356	414.405	986.928	466.056	645.6	526.624	605.983	692.147	541.238
396	PDGFRbeta	499.5	509.002	249.452	551.635	528.431	616.148	563.286	1279.5	321.054	3090.89	904.598	278.71	414.923	718.4	295.735	336.105	362.054	369.908	442.909	459.171
397	PDGF-AA	381.5	373.34	231.565	515.881	502.774	558.553	407.463	758.267	306.678	2718.59	1685.14	654.195	855.229	1083.41	327.499	347.675	423.977	560.606	509.265	420.511
398	PDGF-AB	505.5	547.53	309.398	654.925	845.686	836.93	712.335	940.275	394.848	3238.25	1253	522.581	766.65	875.913	538.347	575.602	787.147	492.253	802.2	622.628
399	PDGF-BB	495	272.951	218.512	629.953	679.904	481.16	374.072	419.042	220.425	1318.4	954.222	303.871	671.855	440.572	682.381	285.776	317.425	277.431	398.672	429.328
400	PDGF-C	269.5	220.314	233.015	497.152	837.299	400.166	343.101	408.158	160.048	354.259	521.048	338.065	260.039	488.814	308.331	215.779	245.46	315.341	400.291	316.74
401	PDGF-D	175	156.825	163.884	266.17	547.18	209.382	198.892	175.357	105.9	162.995	251.737	182.581	156.956	278.99	197.157	186.854	165.686	231.48	213.093	215.681
402	PECAM-1/CD31	225	228.997	201.592	347.326	323.177	364.169	311.162	473.463	163.881	1023.68	598.069	198.71	243.463	266.784	268.352	302.553	224.819	754.176	393.277	280.793
403	Pentraxin3/TSG-14	465	366.286	320.517	509.638	1275.93	623.948	532.315	511.558	243.426	590.632	725.746	504.517	386.433	794.541	462.223	278.834	337.508	462.959	573.462	406.946
404	Persephin	366	334.27	309.881	355.271	1005.55	557.353	510.539	764.314	215.154	442.673	777.954	445.162	501.949	686.432	340.643	230.819	310.173	436.537	586.949	358.113
405	PF4 /CXCL4	2159.5	2079.96	1093.53	701.462	3033.91	3415.51	2135.55	2707.75	1151	4053.23	2412.95	1523.23	1500.67	2238.32	927.731	1677.63	1859.92	2131.57	2504.24	2320.95
406	PlGF	356.5	378.224	251.386	430.752	469.716	509.357	400.204	2315.31	271.219	2191.11	762.964	301.291	370.375	462.659	249.184	284.619	284.511	395.181	470.422	415.085
407	PLUNC	202.5	183.414	149.381	275.25	202.787	205.783	178.084	219.498	145.672	270.055	157.659	145.807	217.045	161.582	142.938	145.202	171.822	226.31	448.843	252.985
408	Pref-1	404.5	264.268	224.797	387.052	380.904	545.354	318.905	340.434	222.821	304.338	304.462	285.807	264.183	226.68	210.3	230.819	357.591	273.41	903.082	353.365
409	Progranulin	363.5	275.121	233.982	594.767	497.346	319.773	286.482	324.108	205.57	310.353	508.126	367.743	294.228	308.052	269.995	275.363	325.793	342.337	367.383	259.089
410	Prolactin	378	294.114	237.366	380.242	547.18	512.957	504.248	687.519	368.493	3219.01	1429.78	292.904	366.749	685.27	236.04	347.675	359.265	390.012	475.278	415.085
411	P-selectin	574	1086.92	465.063	523.826	1232.51	833.33	642.166	1084.19	552.5	615.893	1471.13	825.808	729.872	1156.65	548.752	515.439	515.467	639.872	802.739	921.733
412	RAGE	357.5	327.758	267.822	421.672	497.346	484.759	465.05	588.352	325.367	1883.77	905.632	320.646	426.32	705.032	277.114	389.905	389.947	335.444	439.672	381.851
413	RANK/TNFRSF11A	276	215.43	210.294	497.72	277.784	281.976	286.966	319.875	217.071	362.078	288.438	281.291	252.787	248.185	215.229	240.075	255.502	301.555	442.37	301.818
414	RANTES	208.5	495.978	193.374	496.017	319.229	272.377	299.064	331.969	152.381	1087.44	441.961	191.613	160.064	288.29	165.94	185.697	285.627	204.483	240.606	282.149
415	RELMbeta	338.5	301.168	367.893	821.21	434.685	420.565	350.844	376.11	231.925	304.939	371.144	267.742	297.854	560.305	254.661	352.882	326.351	391.16	465.028	341.157
416	RELT/TNFRSF19L	1366.5	784.666	709.198	1155.48	1307.01	1087.71	1383.05	1142.84	540.041	737.99	1166.67	1151.61	903.922	1129.91	778.221	715.019	818.945	859.289	1293.12	1348.35
417	ROBO4	343	308.223	253.803	650.384	324.657	362.97	289.386	345.876	205.57	309.15	267.244	250.968	279.724	476.608	316.546	322.8	376.001	412.413	478.515	362.182
418	S100A8/A9	1472	1337.08	921.908	1011.33	1534.47	2086.62	1532.1	1944.65	860.616	1442.9	2384	1209.68	1022.03	1695.45	1418.43	1128.64	951.717	1260.21	1257.52	1647.45
419	S100A10	263	228.997	204.976	338.245	571.85	385.768	284.547	217.684	155.735	263.439	323.588	210.323	381.771	298.171	221.801	171.234	214.22	272.836	369.541	288.932
420	SAA	1643	735.828	364.026	500.558	683.358	1986.43	610.711	1789.85	402.515	2075.63	759.345	361.291	744.894	1416.46	411.29	459.325	510.446	580.709	517.357	490.37
421	SCF	260	247.446	239.3	353.568	522.016	329.372	318.421	2683.56	242.947	3681.53	937.68	237.42	475.53	471.377	248.089	215.779	276.701	265.369	631.726	377.782
422	SCFR /CD117	551	416.209	297.795	502.828	669.543	753.537	503.28	748.592	305.72	3087.29	1171.84	389.033	581.204	663.183	302.307	318.172	417.283	454.918	629.028	513.43
423	SDF-1/CXCL12	277.5	313.649	282.809	383.08	364.129	478.16	299.064	471.649	249.176	971.957	831.196	322.581	401.455	324.326	326.951	628.245	372.654	500.295	578.857	404.233
424	sFRP-1	245	160.081	143.58	265.034	396.693	206.383	191.634	200.149	112.608	164.198	229.509	190.968	158.51	179.019	163.749	186.275	169.033	191.847	215.251	201.438
425	sFRP-3	539	336.983	286.193	384.782	496.36	904.724	604.42	632.494	1225.28	4367.19	1355.35	222.581	280.76	854.989	676.356	338.998	394.41	377.949	918.726	330.983
426	sFRP-4	238.5	199.694	177.904	489.207	598.987	292.175	221.637	310.2	186.882	315.766	471.942	372.904	302.516	297.008	252.47	234.29	260.523	281.452	312.896	274.01
427	sgp130	1281.5	943.661	704.363	918.824	886.145	932.322	751.532	847.759	691.943	2503.87	1273.67	586.453	789.96	1153.16	762.886	775.761	859.669	777.151	923.582	935.298
428	SIGIRR	11087.5	3907.59	5389.8	6515.76	7759.69	8746.67	8156.04	6737.33	3172.2	4643.86	8838.18	6638.07	4359.03	7874.5	7686.37	6148.24	5480.46	4972.5	11552.9	7043.56
429	Siglec-5/CD170	372	461.792	336.47	604.982	611.815	850.729	550.22	639.145	321.533	2226.6	2113.66	361.291	427.874	696.894	289.711	342.469	334.161	468.703	477.436	470.701
430	Siglec-9	8150.5	3102.85	3837.5	5699.66	6087.07	5827.31	6071.3	5625.93	2849.23	4765.96	6029.79	4464.52	3358.76	8033.18	5601.98	3942.44	4647.01	3803.62	6868.6	5835.61
431	SLPI	232.5	198.066	185.155	427.914	613.295	326.973	290.838	271.501	141.36	201.489	268.795	189.678	175.086	274.34	206.467	208.258	197.484	277.431	263.264	232.638
432	Smad1	202.5	184.5	174.036	269.007	569.876	186.584	207.119	192.892	107.337	179.836	279.65	203.226	141.416	342.344	256.851	171.813	184.095	281.452	210.395	206.186
433	Smad4	302	296.285	209.327	595.334	314.789	425.364	315.034	392.436	201.258	290.504	277.582	215.484	245.017	350.482	289.163	292.14	271.122	374.503	436.975	305.21
434	Smad5	170.5	158.995	163.401	259.927	504.747	175.185	196.473	143.913	105.421	128.111	230.543	169.033	230.513	161.582	165.392	123.798	167.359	208.504	226.58	198.725
435	Smad7	336.5	277.835	278.941	473.316	897	649.145	378.428	409.367	205.091	294.715	591.866	418.71	729.872	408.605	319.284	247.017	378.79	397.479	440.212	380.495
436	Smad8	262	269.695	228.181	586.822	405.081	392.967	249.22	290.85	203.654	298.323	455.401	309.678	344.993	278.99	214.682	245.86	296.784	322.233	351.738	263.837
437	SMDF/NRG1Isoform	487	405.899	324.868	602.145	937.952	682.143	586.031	461.37	334.471	446.282	847.738	554.84	654.243	617.847	378.979	368.501	473.627	532.461	603.673	502.579
438	Soggy-1	423	348.921	340.337	468.776	937.459	500.358	374.556	391.832	228.092	443.275	694.731	450.323	446.522	491.72	395.408	320.486	366.517	431.368	659.778	381.851
439	SonicHedgehog(ShhN-terminal)	469	312.564	204.976	470.479	577.277	497.958	389.558	402.716	361.305	752.425	499.855	325.162	277.652	502.183	245.35	382.964	488.132	334.87	558.896	432.719
440	SPARC	928.5	767.301	718.383	945.498	1162.45	1130.31	881.708	1049.12	505.061	834.223	1018.32	869.679	535.619	898.581	912.397	999.06	1129.12	991.399	1279.64	1393.11
441	Spinesin	378.5	276.207	220.446	607.82	319.229	369.569	255.511	386.39	223.779	292.91	465.222	340.646	303.552	349.9	289.711	307.759	327.467	352.102	434.817	352.008
442	TACI/TNFRSF13B	480.5	398.845	206.426	440.4	564.942	463.761	475.696	830.224	274.094	2751.07	799.148	258.71	324.272	610.291	263.971	356.353	365.959	361.292	465.028	533.099
443	Tarc	538	576.832	327.768	678.193	675.464	766.136	663.458	912.46	423.599	2999.47	1952.9	401.291	348.619	544.612	295.735	290.983	348.665	399.776	441.83	415.763
444	TCCR/WSX-1	553.5	480.242	493.103	854.694	1296.16	805.132	632.971	706.265	340.221	522.667	839.467	661.937	599.852	731.768	589.279	477.258	635.408	676.633	694.305	618.558
445	TECK /CCL25	677	655.516	469.414	614.63	1076.1	871.127	1185.61	961.439	409.703	5433.58	1570.38	470.968	498.841	914.856	443.602	433.871	544.476	1388.3	647.91	619.236
446	TFPI	192.5	194.81	167.752	370.027	292.586	326.973	248.252	219.498	132.734	171.416	190.224	172.258	160.582	198.199	167.035	190.325	189.116	231.48	427.264	248.915
447	TGF-alpha	221.5	185.585	189.506	367.189	620.696	200.983	261.802	217.08	117.4	222.54	274.998	198.065	152.812	341.763	256.851	183.961	171.264	268.241	209.316	207.543
448	TGF-beta1	1996	1981.74	1240.97	1392.71	2611.07	2897.76	2430.26	1830.97	1024.5	3084.28	4467.16	2092.26	1741.02	2461.51	1622.71	1497.72	1721.01	1843.8	2082.91	1517.91
449	TGF-beta2	2165	1414.68	1310.59	1569.78	2004.19	2164.02	2034.41	2065.58	884.096	1383.96	1534.2	1479.36	1562.83	1349.62	1000.57	856.172	1252.41	1188.42	1911.36	1670.51
450	TGF-beta3	530	501.405	441.375	493.747	710.495	669.544	613.614	1540.72	363.701	5526.2	1928.09	299.355	464.652	609.129	447.436	462.217	816.714	416.434	633.344	522.926
451	TGF-beta5	858.5	715.75	508.572	743.459	2206.98	1013.91	1021.08	2269.36	456.184	910.007	817.757	670.969	821.041	936.361	526.846	553.619	734.708	667.442	777.923	767.094
452	TGF-betaRI/ALK-5	1846	1746.23	1614.67	1802.46	2638.7	2225.21	1514.68	3156.42	925.306	1960.15	2147.77	1316.78	1902.64	1883.18	1341.21	1340.37	1450.45	1861.03	2225.87	1467.04
453	TGF-betaRII	276	233.88	219.962	490.91	393.733	364.769	354.232	419.647	200.299	3288.77	1171.33	178.71	312.876	280.734	179.632	255.116	272.796	246.988	374.935	335.052
454	TGF-betaRIIb	390.5	338.611	238.333	552.202	843.219	459.561	399.236	360.993	229.05	525.073	410.429	305.807	194.253	561.468	329.69	229.084	276.701	268.815	383.567	350.652
455	TGF-betaRIII	215.5	160.623	970.252	366.054	216.109	233.98	240.994	363.412	174.902	1341.85	270.346	136.774	144.524	231.911	164.845	188.589	220.914	193.57	248.159	233.316
456	Thrombopoietin(TPO)	651	465.59	301.663	615.765	497.346	653.945	599.097	565.979	354.118	479.362	530.87	545.162	539.245	494.045	435.387	392.798	466.933	469.852	1859.03	537.169
457	Thrombospondin(TSP)	9636	6982.77	9918.61	6472.63	13995.8	12118.4	12987.5	7481.08	2696.85	4974.66	8389.5	10612.9	11354.7	9842.54	7591.07	18163	10626.8	8781.29	17691.6	10759
458	Thrombospondin-1	10335	8201.55	8258.5	4066.89	18513.8	17026	8305.57	13939.7	8694.81	6907.15	15744.1	12841.3	15719.4	11654.2	13561.6	15276.3	10174.3	8534.88	17301.5	7272.81
459	Thrombospondin-2	9131	4670.01	6027.94	9470.3	8845.66	8292.5	9388.11	6854.64	3776.46	7281.26	8395.19	6788.4	5747.8	7516.46	7275.62	5806.35	7544.56	7043.18	10085.5	7743.51
460	Thrombospondin-4	701.5	583.344	444.759	845.046	787.465	776.935	808.151	670.588	403.474	597.248	850.839	572.259	591.564	689.92	480.843	525.273	580.737	614.024	724.515	586.003
461	Thymopoietin	600	517.684	378.045	543.69	833.845	890.925	638.294	697.799	458.58	4851.97	1152.2	347.742	404.045	771.873	288.068	301.974	408.357	433.665	612.844	478.84
462	Tie-1	367	358.689	218.029	410.889	706.548	548.354	520.217	756.453	257.801	7049.69	1230.25	218.065	334.114	672.483	282.043	303.131	374.327	386.565	446.146	430.006
463	Tie-2	310	270.238	328.735	394.43	598	453.562	521.185	534.536	232.405	5060.67	1147.55	218.065	300.444	469.634	232.207	226.191	266.101	377.949	409.462	522.926
464	TIMP-1	576.5	429.775	336.47	574.336	563.955	677.943	406.495	543.606	291.824	366.288	493.135	349.033	509.719	313.283	318.736	410.153	641.544	393.458	692.147	546.664
465	TIMP-2	282	237.679	179.837	401.241	294.066	793.133	207.119	360.388	146.151	967.747	524.15	161.936	251.751	298.752	184.56	168.342	328.582	265.943	362.527	331.661
466	TIMP-3	496.5	456.908	299.729	580.579	664.115	648.546	502.312	643.983	332.075	2796.78	1508.87	408.388	366.231	687.014	302.307	359.824	373.211	418.157	556.738	502.579
467	TIMP-4	618.5	537.219	332.119	607.82	1022.82	871.727	607.323	851.387	366.097	4327.49	1807.65	425.807	904.958	628.309	504.94	392.798	635.408	527.291	646.291	695.2
468	TL1A/TNFSF15	367.5	302.796	273.624	490.91	899.96	366.569	435.047	401.507	227.134	416.811	524.15	343.226	420.104	496.37	313.807	208.258	284.511	317.064	557.278	341.835
469	TLR1	505.5	402.643	276.524	512.476	868.383	680.343	608.775	1548.58	280.802	549.132	609.958	453.549	319.61	684.689	337.357	254.538	331.929	334.87	503.87	506.648
470	TLR2	193	150.856	131.977	381.945	381.891	201.583	273.9	427.508	118.838	219.532	242.432	189.678	126.912	341.182	217.967	185.118	157.318	182.082	265.961	208.899
471	TLR3	161.5	151.941	98.6205	332.57	430.738	164.386	148.08	160.844	115.004	153.973	169.031	156.129	150.222	236.561	171.417	150.409	168.475	156.234	178.027	201.438
472	TLR4	400	345.123	200.142	503.395	321.696	415.165	343.585	478.905	247.739	410.195	383.55	300	335.668	421.973	261.232	297.346	296.226	381.396	411.08	427.972
473	TMEFF1/Tomoregulin-1	8190.5	3689.45	5956.39	7743.32	14797.5	10582.5	8352.51	13866.5	4432.94	6892.11	14829.7	7983.88	4393.22	7825.68	7347.37	6803.68	7915.54	7658.36	11052.8	7652.62
474	TMEFF2	705	583.887	527.426	748.566	1282.84	926.922	844.446	690.543	423.599	763.251	1169.26	585.162	704.489	917.762	497.273	418.83	526.624	617.47	673.265	599.567
475	TNF-alpha	4824.5	4918.54	3905.18	4284.25	5911.91	6375.06	5236.05	3889.29	2520.51	5161.11	6887.87	4816.78	3368.08	5904.13	3753.64	3553.11	3737.69	4098.86	4903.29	3709.31
476	TNF-beta	4627.5	5494.83	3689.57	4368.24	5718	6525.05	4304.5	3887.48	2895.71	5758.36	7219.21	5092.91	3675.26	5796.6	4422.88	3909.47	3932.95	4158.02	5320.31	3608.26
477	TNFRI/TNFRSF1A	473	402.101	302.146	561.85	676.944	681.543	643.618	806.036	312.429	5343.96	1263.34	336.775	358.461	511.482	302.854	377.179	348.665	384.268	489.844	438.824
478	TNFRII/TNFRSF1B	309.5	234.966	165.334	413.159	457.875	382.168	317.453	503.697	168.673	2843.7	1499.05	158.71	224.815	360.362	187.299	188.011	262.196	278.005	328.54	347.939
479	TRADD	7064.5	3594.49	2246.03	5073.11	4969.02	5473.94	4668.41	4279.91	2583.77	4171.72	4159.08	2161.94	2809.67	4077.33	3588.8	3248.83	4795.4	3821.42	6119.81	4863.69
480	TRAIL /TNFSF10	456.5	354.348	284.259	492.612	476.13	757.136	531.347	518.209	281.761	756.033	589.281	303.226	358.461	635.284	303.95	328.585	381.579	406.669	555.12	467.988
481	TRAILR1/DR4/TNFRSF10A	601.5	535.049	316.649	756.512	858.515	795.533	706.044	1173.08	429.35	5902.11	1290.22	455.485	501.949	749.205	332.975	433.293	502.636	523.27	670.568	618.558
482	TRAILR2 /DR5/TNFRSF10B	2358.5	1096.14	1119.63	988.63	1807.82	3410.11	2615.6	2071.63	1193.65	969.551	1096.37	1027.1	1068.13	745.137	850.511	883.94	1042.09	968.423	2116.9	1826.51
483	TRAILR3/TNFRSF10C	209.5	179.073	135.845	407.483	186.998	233.38	229.863	280.571	150.943	519.059	164.378	138.065	275.58	191.806	145.677	170.656	180.748	225.161	269.198	235.351
484	TRAILR4/TNFRSF10D	455	441.714	86.5347	603.847	404.587	473.96	536.671	605.888	305.72	3478.84	1150.13	194.839	84.4351	104.04	215.777	243.546	311.288	272.261	520.054	486.979
485	TRANCE	363	391.79	584.472	793.968	316.762	1160.3	969.298	5050.88	311.949	529.283	383.033	647.743	379.699	564.955	484.129	301.396	388.832	599.09	1004.5	706.052
486	TREM-1	634.5	658.229	286.676	589.659	752.927	804.532	755.404	804.222	438.933	9493.42	1302.62	471.614	574.47	930.549	388.836	389.327	555.075	454.918	684.594	654.505
487	TROY/TNFRSF19	249.5	195.895	155.666	387.052	564.449	241.18	239.058	298.107	147.589	220.735	256.389	196.775	155.92	317.933	222.349	195.531	238.208	211.376	266.501	235.351
488	TSG-6	1227.5	1155.84	797.666	1400.09	1294.19	1130.91	1130.44	1145.26	764.3	1078.41	1249.38	740.646	989.911	974.141	927.731	872.37	992.441	786.916	1244.57	927.837
489	TSLPR	283.5	208.376	239.3	426.779	746.02	284.376	350.36	270.291	177.298	335.614	400.608	272.904	225.333	342.926	297.378	228.505	257.733	268.241	298.33	448.997
490	TWEAK/TNFSF12	324	278.92	253.319	466.506	950.287	422.365	499.892	851.992	186.403	395.76	474.009	296.775	254.341	434.76	322.57	241.811	273.354	323.382	327.461	377.782
491	TWEAKR/TNFRSF12	163.5	217.058	151.798	430.752	482.051	158.387	200.344	174.752	98.2329	166.003	215.036	170.323	130.538	188.9	189.489	174.705	170.149	208.504	186.658	187.873
492	Ubiquitin+1	1353.5	1297.47	818.937	1377.38	1714.56	1522.67	1223.84	1226.29	731.715	1128.94	959.391	883.227	818.451	950.311	873.513	713.284	1010.29	1064.92	1277.48	931.907
493	uPA	12560	7384.32	3790.61	8157.05	12482	13355.5	7403.54	11120	4447.32	6347.19	9034.09	3953.55	9212.75	7582.72	10320	6042.38	8246.91	6723.25	14626.3	14138.7
494	uPAR	840	787.922	605.259	1046.52	1157.51	1259.29	1114.47	1044.28	530.458	8015.04	1863.47	601.936	865.071	1012.5	566.825	607.998	848.512	781.172	828.634	845.092
495	Vasorin	531.5	355.433	292.478	646.412	670.53	611.949	1474.51	693.566	401.078	4053.83	1345.52	362.581	339.812	689.339	546.562	456.432	410.588	1228.62	523.291	545.308
496	VCAM-1(CD106)	439	386.906	262.988	540.852	455.408	673.743	507.151	521.838	268.344	1077.81	594.45	296.775	324.79	543.45	272.733	279.991	353.128	415.285	545.409	444.928
497	VE-Cadherin	871	729.859	373.211	734.378	912.295	906.524	950.909	872.551	408.745	4936.77	1294.87	596.13	700.863	824.765	328.594	475.523	600.262	588.177	692.686	677.565
498	VEGF	220	196.438	160.017	573.201	214.135	274.177	282.127	307.177	139.443	225.547	201.596	170.968	365.195	215.055	174.703	177.019	175.169	269.389	325.843	269.941
499	VEGFR2 (KDR)	562.5	522.025	313.265	525.529	583.198	614.348	701.688	821.153	322.491	5687.99	1302.62	298.065	376.591	592.273	311.617	356.353	410.031	473.873	488.225	524.282
500	VEGFR3	810	619.159	446.693	631.656	793.386	949.12	817.346	2432.62	390.536	5511.77	1849.52	574.194	622.126	925.318	668.689	459.903	967.895	479.042	613.383	773.198
501	VEGF-B	193.5	187.213	116.991	430.752	484.518	197.383	201.312	218.894	133.693	189.459	207.282	181.291	154.884	212.73	186.203	173.548	184.095	182.656	249.777	252.985
502	VEGF-C	293	228.997	175.003	480.127	603.921	358.77	357.619	974.742	170.111	300.128	302.911	251.613	198.397	384.193	257.399	218.671	240.44	241.244	310.198	295.036
503	VEGF-D	26708.5	14507.1	17916.1	21122.2	20602.9	18368.1	19040.9	18084.7	11937.9	19517.3	24729.1	17643.3	14417.7	16830.7	16966.4	13925.5	20270.6	18730.9	23620.9	18550.6
504	VEGI /TNFSF15	645	550.243	392.065	781.483	954.234	855.528	680.88	701.427	1582.75	2792.57	957.84	503.872	584.312	687.014	963.329	405.525	683.384	545.672	858.845	594.141
505	WIF-1	611.5	735.285	597.041	650.384	848.647	955.12	682.331	1122.89	440.371	3284.56	1637.06	563.227	435.644	575.999	335.714	332.056	503.752	430.219	661.397	758.955
506	WISP-1/CCN4	591.5	570.863	525.493	724.73	1391.39	806.332	749.113	701.427	337.346	790.316	1139.28	755.485	553.749	734.674	491.796	443.127	517.698	641.595	749.871	583.29
507	XEDAR	155.5	206.205	180.804	321.787	178.117	155.387	182.439	200.753	103.504	489.587	145.77	121.291	135.2	146.47	129.247	155.615	175.169	202.76	153.75	166.17
508	11b-HSD1	388	559.524	377.72	464.364	1265.87	530.248	578.64	1710.21	331.895	599.015	517.788	480.641	358.246	713.689	375.011	302.717	313.649	349.433	352.688	343.912
509	2B4	378	449.049	371.249	446.402	1245.36	392.229	483.922	570.271	298.556	649.319	478.043	491.589	321.144	769.765	347.747	274.596	319.13	326.958	317.826	263.932
510	4-1BB	318	358.07	286.526	409.811	895.682	376.181	311.708	856.315	253.275	347.498	347.768	343.237	228.085	313.797	318.425	251.988	233.257	259.533	256.237	224.476
511	ABL1	5218.5	4774.48	3800.15	4741.44	6767.43	5873.17	5501.09	5908.76	2309.33	4160.15	5521.23	3707.72	3105.61	8200.06	4006.81	3821.73	3102.99	3728.71	3437.99	3065.88
512	ACE	253	377.565	235.928	397.171	336.979	274.111	355.335	595.724	257.754	1898.81	483.011	278.093	265.795	576.049	232.517	283.969	228.994	250.971	266.114	215.411
513	ACE-2	5345	3686.62	4110.8	3967.72	4621.99	4492.34	3396.06	4719.73	2363.57	7644.96	3843.66	3586.19	3865.89	5445	4424	5164.38	4126.77	5184.23	4901.03	7123.51
514	ACK1	8178.5	6516.09	6446.55	5954.9	8476.74	7498.58	6156.08	6606.29	3293.58	5660	5912.61	5501.64	3885.36	8469.11	5768.18	5077.81	5908.17	7197.88	6093.9	6764.67
515	ACPP	194	607.614	206.511	378.543	450.283	602.788	310.56	504.214	245.811	3213.06	773.37	412.212	227.477	706.892	264.411	282.867	330.702	214.583	353.85	244.204
516	ACTH	292.5	459.447	327.122	592.098	440.027	539.877	366.816	466.034	302.04	1296.9	506.748	348.164	299.248	459.933	358.035	378.81	334.356	480.001	363.728	391.366
517	ADAM-9	263.5	288.535	272.406	435.757	864.426	279.247	295.634	441.793	230.386	345.764	354.392	322.434	239.642	641.188	300.42	181.961	232.039	223.144	249.264	209.546
518	Neurokinin-A	953	793.472	612.472	1307.94	1141.33	1412.28	851.312	1047.82	526.455	1369.76	873.284	706.728	527.941	1210.44	1103.43	714.059	804.525	1191.17	769.291	1359.12
519	ADAMTS-1	489	1060.56	501.274	836.92	783.355	1230.61	618.249	875.102	432.907	1218.27	908.613	1029.16	448.872	949.886	596.211	630.247	637.042	690.838	628.68	913.366
520	ADAMTS-L2	1785	1264.62	1402.63	1561.41	1841.18	1414.85	1196.31	1261.14	1002.15	1491.76	1492.09	1482.43	879.497	1597.87	1397.16	1670.73	1719.28	1733.25	1971.45	1568.13
521	ADAMTS-4	4220.5	3547.55	3444.79	4735.45	2640.16	4155.96	2796.76	3797.36	2103.33	7113.02	3012.33	4137.45	2124.54	5995.56	3259.36	5389.35	4716.31	5799.08	3412.42	7068.59
522	ADAMTS-5	260	438.002	232.986	409.146	380.445	878.183	323.189	452.702	252.778	550.447	539.316	497.064	516.385	392.529	329.228	294.446	332.529	264.349	395.685	262.333
523	ADAMTS-10	277.5	251.494	231.221	387.192	493.748	329.96	343.28	541.182	328.412	3838.67	913.581	262.765	330.876	1187.22	232.003	222.764	275.28	183.546	263.79	216.478
524	ADAMTS-13	232	300.233	225.926	361.911	290.584	242.656	217.564	492.093	227.4	649.319	278.214	172.439	208.014	561.322	158.955	180.858	487.831	163.746	253.331	177.021
525	ADAMTS-15	598	765.528	747.792	699.873	947.449	774.187	587.824	885.405	1371.87	702.513	576.301	596.695	657.494	1559.35	543.226	416.305	434.236	461.272	568.252	324.184
526	ADAMTS-17	1794	2804.12	703.078	1170.89	5109.39	2533.12	1400.68	2245.93	1394.26	13517.2	4420.52	2904.1	1743.79	2724.48	1178.02	1181.09	1711.37	1075.05	1247.48	1030.67
527	ADAMTS-18	263	692.744	260.05	374.552	352.607	637.453	354.187	558.15	271.686	429.024	441.61	425.898	331.484	428.214	283.959	427.884	347.754	314.65	269.6	283.127
528	ADAMTS-19	1055	1920.32	1110.22	1424.36	2733.44	1848.81	1148.09	2636.21	792.17	2343.45	1490.43	1175.33	878.889	2093.49	1273.19	1311.77	1081.63	1299.27	1191.7	1550.54
529	Adipsin	354.5	434.752	267.699	514.925	491.795	356.28	309.411	604.814	262.73	2768.42	738.041	273.166	239.033	582.28	379.127	331.39	301.468	329.633	302.138	243.138
530	Afamin	181.5	283.986	203.569	435.092	254.932	272.827	211.823	253.925	176.646	257.299	247.302	276.451	177.602	221.47	230.974	271.287	225.949	175.519	331.771	244.204
531	AFP	597	1511.56	784.858	882.824	1021.19	1252.44	702.06	1046.61	768.285	7506.77	1766.99	780.631	623.433	1010.49	790.661	631.901	642.524	612.176	705.958	752.874
532	ALBUMIN	9665	7770.31	7845.64	9371.11	9279.63	5989.36	6974.1	6338.43	5620.33	9681.96	7889.36	7429.13	7509.78	8595.42	8589.25	3941.38	8343.67	8886.72	8600.48	11958.5
533	IL-36RN	387.5	600.465	318.885	554.842	561.632	772.262	482.2	464.216	315.475	641.224	814.771	557.281	503.004	723.318	602.899	394.8	413.529	402.944	565.928	430.823
534	AldolaseA	3823.5	3943.31	3505.97	3732.88	7328.08	5629.87	4303.63	5117.29	1877.42	3757.72	5735.96	3274.71	2906.72	6084.48	3188.88	2737.13	2155.35	2495.79	2611.75	2230.36
535	AldolaseB	236	414.607	257.109	477.67	600.214	311.344	297.93	452.702	223.42	479.906	274.35	302.727	202.54	614.566	292.704	311.539	275.28	257.927	256.237	236.206
536	AldolaseC	3620.5	3910.17	2475.77	2891.3	4848.6	4344.69	3133.15	5073.65	1724.16	4377.55	4164.38	2861.4	1978.56	4947.68	2720.25	2733.27	2153.52	3138.47	2570.5	3455.11
537	ALK	1317.5	2355.07	1250.24	1585.36	3062.12	2087.61	1505.73	3376.17	774.256	2897.94	2430.51	1354.88	1008.44	2291.17	1343.66	1393.93	979.315	1433.05	1252.13	1682.77
538	AlphaLactalbumin	1848	2464.9	1575.6	1840.16	3607.63	2642.25	1915.6	3067.1	1177.31	2070.53	2670.09	1842.09	1349.05	3265.98	1761.37	1607.87	1366.66	1658.33	1851.18	1745.15
539	Alpha1AG	444.5	976.731	335.948	484.988	615.354	1229.97	548.215	637.54	395.09	1301.53	1087.46	868.767	525.509	692.165	486.126	538.715	559.696	460.202	581.035	516.134
540	A1BG	245.5	298.933	228.868	330.643	326.235	309.418	233.063	309.679	171.172	199.479	218.597	188.862	211.663	211.841	182.104	234.895	199.152	168.027	219.631	179.154
541	Alpha1Microglobulin	166.5	309.98	240.635	503.616	284.235	212.484	159.585	411.492	169.182	195.432	209.213	179.009	183.685	223.17	212.969	254.194	195.498	475.721	201.619	175.422
542	A2M	979.5	3167.39	1666.21	1474.92	1273.2	1819.92	1056.25	2781.06	925.525	3202.07	2045.76	2310.69	1397.1	2544.93	1404.36	1208.11	1406.85	1141.41	1267.82	1185.83
543	TPM1	189	450.349	172.975	439.749	610.958	296.579	214.694	602.996	185.105	714.655	194.308	283.567	180.035	354.013	205.253	308.782	177.836	208.696	192.323	205.281
544	ALPP	244	452.948	177.093	397.836	559.191	364.626	268.654	654.509	205.506	708.295	272.694	322.434	203.148	418.018	223.772	350.137	214.987	232.242	239.968	209.546
545	pro-MMP13	4369.5	5317.11	4440.86	4198.57	5203.65	3309.23	4121.66	3484.05	2869.63	5634.56	3739.89	3166.86	2569.15	3170.25	4747.06	3269.78	4188.28	4778.07	3780.22	4594.02
546	AMICA	185	191.707	232.986	362.577	702.773	202.855	244.544	492.699	171.172	286.787	227.429	232.656	166.654	335.887	255.152	220.559	182.708	188.897	213.821	166.891
547	AMPKa1	252	265.79	250.637	314.677	319.398	289.518	229.619	317.558	232.874	285.631	218.597	229.919	224.436	242.994	201.138	211.185	341.664	189.967	257.98	217.544
548	Amylin	474	1172.34	322.416	527.566	585.074	654.143	541.326	370.888	486.149	430.181	489.083	454.912	382.575	586.811	336.944	392.043	362.98	821.407	486.908	508.136
549	ANGPTL3	690	1083.96	422.435	681.245	966.496	688.809	737.077	692.688	487.145	1634.57	587.893	547.427	431.233	835.47	478.924	543.126	725.351	493.379	515.959	510.269
550	ANGPTL4	288.5	276.188	309.472	435.757	815.588	243.298	315.152	378.766	242.826	286.787	381.441	361.302	248.765	339.852	311.738	271.287	230.821	247.225	245.778	229.275
551	AnnexinA7	208.5	237.847	256.52	420.456	740.866	213.126	277.265	822.378	228.396	367.157	322.375	264.955	187.334	444.64	307.108	245.372	189.407	174.449	215.564	163.691
552	APC	1918.5	2585.77	1597.37	2127.56	2531.25	2273.13	1955.78	5827.55	1059.38	7002.58	3394.33	1930.23	1249.3	3907.17	2171.36	1256.63	1425.12	1765.89	1326.5	1846.46
553	APCS	326	562.774	310.649	365.238	382.887	671.476	497.125	404.22	339.857	348.076	323.479	307.654	281.609	420.85	311.738	474.201	283.198	314.115	352.688	374.304
554	Apelin	355	635.557	374.779	479.666	744.773	478.892	405.277	932.675	299.552	691.527	367.088	393.6	294.99	461.632	422.852	491.295	339.837	361.205	429.385	376.97
555	Apex1	329	666.1	301.823	398.502	511.33	633.601	528.697	529.061	374.191	336.512	436.642	342.689	326.618	468.429	319.968	404.725	297.814	326.422	411.954	380.702
556	APN	461	612.812	417.14	721.827	1218.5	516.125	414.462	775.714	280.643	717.546	634.815	579.725	386.224	1293.7	369.353	378.258	368.461	369.767	367.214	301.789
557	ApoA1	296	474.393	304.765	583.449	1039.26	396.081	345.002	767.835	254.768	474.124	487.427	402.359	313.237	762.968	399.703	373.296	309.386	366.021	365.471	277.796
558	ApoA2	2701.5	2410.96	1565.01	2761.57	2421.86	2071.56	1031.56	2216.84	1741.58	2292.56	2559.68	2149.2	1538.82	1807.45	1471.75	2875.53	2028.06	2812.05	2174.81	3513.77
559	ApoA4	5491.5	5132.55	4547.35	4575.12	7314.41	5685.72	5912.69	5341.52	3158.73	3858.33	8039.51	4058.62	4020.99	6248.18	4306.2	3408.18	3676.7	3202.69	4225.29	3325.01
560	ApoB	198.5	820.116	257.109	437.753	429.283	315.196	565.436	682.992	266.71	526.162	409.041	472.977	335.133	495.051	403.819	631.901	283.198	300.202	343.392	229.808
561	ApoC2	1639	2006.75	1349.67	1919.33	3005.95	2115.21	1376.57	615.117	998.174	2142.81	761.777	1598.49	1007.22	2192.05	1584.41	3093.34	621.208	2474.92	2245.12	2584.94
562	ApoB100	509	1226.92	469.503	668.605	1301.52	852.505	704.93	1650.82	477.193	1117.08	1084.7	894.496	613.093	1179.85	639.937	628.041	630.952	646.959	739.077	722.482
563	ApoE	237.5	571.222	144.734	1020.54	336.491	141.228	141.79	141.204	224.913	189.071	209.213	179.009	265.795	234.498	208.34	141.709	215.596	219.934	208.592	174.355
564	ApoE3	4488	4278.64	3081.77	3898.53	5228.07	4510.32	2985.05	3222.24	2209.32	4788.65	3618.44	4251.32	2446.9	3772.36	3099.89	4647.17	3020.77	4050.85	3812.17	5091.5
565	ApoD	3161.5	3810.74	2425.18	2498.78	5157.25	2734.69	2364.5	2979.23	1913.25	3612.02	3509.7	3458.1	2012.62	3680.6	2777.86	3218.5	2826.49	2647.77	3284.01	2903.26
566	ApoM	395.5	745.383	313.59	460.372	1184.31	491.731	362.798	481.791	358.765	748.191	709.336	697.422	324.793	722.752	503.101	1029.46	454.334	530.838	525.256	572.653
567	ApoH	467.5	733.035	449.499	722.492	735.494	937.242	570.603	918.736	404.544	1099.16	890.948	869.314	423.935	1039.38	509.274	849.151	605.982	754.517	690.851	969.885
568	APP	762	1390.69	731.318	948.687	1827.5	1703.08	852.46	1855.65	624.481	1806.88	1379.48	1494.48	939.103	1626.19	918.752	1186.61	1064.58	1149.97	1191.7	1194.36
569	ASPH	1283	2067.19	1216.12	1319.25	3462.1	1884.75	1996.54	3649.49	867.804	3402.71	1025.09	1543.74	880.105	2111.05	1702.21	1021.74	1239.37	1347.96	1428.18	1131.98
570	Attractin	4050.5	3652.83	2762.3	3738.86	4273.78	4096.26	2433.96	3231.94	2255.1	3808.6	3218.23	3250.07	2433.52	4296.86	3241.87	3923.74	3389.24	4820.35	3546.64	4506.05
571	B3GNT1	231.5	537.429	347.126	459.042	377.515	681.105	237.656	466.64	198.042	700.2	748.529	541.405	339.999	645.719	301.449	281.212	506.71	229.566	411.373	258.067
572	BAF57	241.5	363.918	214.159	471.682	459.562	274.111	219.286	414.522	216.453	282.74	303.607	281.377	234.168	280.378	360.607	325.876	252.137	255.252	356.756	252.735
573	BAFF	341	473.094	333.006	540.871	471.283	750.435	372.557	2130.18	327.914	471.233	626.534	384.294	392.915	409.522	473.265	651.2	379.424	308.763	326.542	424.958
574	BAI-1	1827.5	2210.8	1787.41	1898.04	2757.37	2867.57	2162.44	2049.58	1697.29	2472.96	2300.24	2009.06	1977.96	2292.87	2361.18	2799.44	1874.59	2008.84	2821.51	1908.31
575	BCAM	11853	14548.9	10962.1	11478	11940.8	9874.42	10478.1	10575.2	4254.43	14340.5	10525.8	9084.55	8423.95	10043.8	12478.3	9659.92	11140.9	9545.98	7740.55	15906.3
576	Beta2M	182	149.466	215.336	378.543	238.327	160.487	206.657	197.565	191.076	206.996	150.147	148.9	169.695	193.716	241.262	277.904	164.437	185.151	174.311	135.432
577	BetaDefensin4	240	316.479	249.46	367.234	620.726	306.85	291.616	524.819	208.492	563.745	383.097	279.188	220.178	376.669	225.83	269.082	239.348	237.593	265.533	199.416
578	BetaIG-H3	2325	2218.6	941.359	1651.22	1378.69	1023.9	1074.04	1281.75	691.656	2327.83	1192.9	1059.82	854.56	1614.3	1382.24	1046.55	926.33	836.391	973.234	1048.26
579	Biglycan	212	558.225	275.936	449.063	578.726	736.313	427.665	495.124	268.701	2822.19	1243.68	880.262	527.333	646.852	399.189	485.229	389.168	468.764	402.657	292.192
580	BLAME	4211	5931.87	4634.43	5060.77	2573.74	6255.77	3754.84	4603.38	3194.55	7837.5	4211.3	5732.65	3418.85	7647.24	4329.35	4786.68	6248.01	8020.36	5112.53	10669.3
581	BMP-9	698.5	930.591	721.905	946.691	1091.03	771.62	857.052	1310.84	590.147	1240.24	844.579	1135.36	594.846	1219.5	8057.85	705.237	1049.35	1171.37	861.094	1588.39
582	BMX	9998	9250.02	9897.22	8939.34	10871.2	12727.9	11650.9	10296.4	5789.01	9539.72	8676.53	7530.4	6338.34	11590.1	6573.24	7244.25	7047.05	8312	7706.27	7563.4
583	BNIP2	1979.5	4078.48	1736.22	2343.77	5954.77	4075.72	2683.67	5539.08	1276.33	8106.37	1997.18	3060.12	821.715	2568.15	2940.93	3396.05	1634.02	3091.38	2216.07	5933.95
584	Btk	21538.5	13732.7	13003.1	14998.7	16570.6	15906.1	15548.1	15647	9027.35	12903.1	10055.5	11535.9	10404.3	16859.5	12612.5	13584.8	12388.8	13387.1	12623	11907.3
585	ApoC1	4644.5	5484.77	2969.99	3746.18	5169.46	4318.37	3437.97	3490.11	2516.83	4197.15	3382.18	4365.18	2903.68	4313.86	3127.15	4746.42	3129.79	5123.76	4185.2	4717.72
586	CA9	1167	1282.16	757.794	1647.23	949.891	1092.59	1273.81	1409.01	773.759	1820.75	933.453	2486.41	954.917	1900.34	1260.84	964.393	1247.29	1363.48	1147.54	2000.55
587	CA15-3	750	1080.71	624.827	958.666	1409.45	1281.33	1123.98	1373.86	737.932	12074	1834.89	896.138	923.897	2006.26	750.537	715.162	827.668	715.454	880.849	934.161
588	CA19-9	4996.5	4660.75	4331.43	5906.34	6243.4	5590.71	6322.56	4921.54	3626.96	8435.94	5175.67	4572.66	4090.94	6413.01	3929.64	3727.99	5469.06	4871.19	5219.44	5101.09
589	CA125	1014	1589.54	914.295	1578.7	2372.04	1559.29	1659.57	1659.3	952.395	17733.4	2242.83	1074.6	1319.25	2816.81	935.728	941.786	1243.02	964.284	1176.02	1031.2
590	Cadherin-13	148	202.754	164.15	398.502	263.235	478.892	179.103	269.076	171.67	285.631	221.909	182.293	220.787	202.212	301.964	263.016	247.874	218.864	196.39	179.154
591	Calbindin	531	1850.13	971.953	1153.59	922.542	985.388	815.147	864.194	890.196	1095.69	1001.9	1055.44	695.812	1191.75	1263.41	1195.43	1230.23	1267.16	1246.9	3856.08
592	CalbindinD	280	419.806	282.408	424.447	427.817	623.33	545.919	355.737	269.198	483.953	538.212	502.538	365.545	688.2	332.829	309.885	377.597	247.225	355.013	268.731
593	Calcitonin	2156.5	1915.12	1675.62	2526.73	2317.83	1559.93	2894.35	1940.5	1598.77	1573.28	1711.24	1932.42	2020.53	2795.85	1488.21	1204.25	449.462	568.831	1006.93	1578.26
594	Calreticulin	414	597.866	301.823	483.657	511.33	573.258	427.665	438.763	310.499	486.266	502.884	494.874	360.679	433.311	369.867	322.567	362.371	377.259	399.171	396.698
595	Calsyntenin-1	246.5	455.548	267.699	457.046	837.076	483.386	319.17	661.781	225.908	455.043	630.95	488.305	295.599	568.686	409.992	286.175	332.529	252.576	306.206	244.204
596	CPN2	150.5	317.779	192.39	337.961	232.467	211.2	199.194	227.26	188.588	194.275	199.277	182.841	249.373	192.016	298.363	239.858	158.347	146.087	195.228	156.227
597	CART	6622	7129.55	6292.99	5465.93	5038.09	6992.08	6502.81	6839.01	4390.77	9699.31	6077.66	6780.98	5954.55	8040.9	6055.74	4248.51	7792.5	12784	5734.24	15947.9
598	Caspase-3	204	229.398	237.693	351.267	231.49	222.113	216.99	296.347	184.11	202.37	238.469	168.06	239.033	154.066	210.912	248.129	170.528	143.412	207.43	174.889
599	Caspase-8	606.5	911.095	603.058	727.814	958.682	1237.67	920.198	752.685	522.971	843.594	835.747	619.14	788.263	1352.61	661.542	545.883	529.854	583.279	647.273	616.909
600	CathepsinB	762.5	502.337	404.784	734.467	736.471	449.363	589.546	882.98	342.842	4467.75	398.001	294.516	444.614	500.715	1058.16	294.446	648.614	1480.14	421.251	376.437
601	CathepsinD	179	548.477	225.926	371.225	330.631	562.987	284.727	552.09	229.888	2158.42	738.593	419.329	307.763	529.603	293.733	256.951	459.815	296.456	367.214	230.874
602	CathepsinL	221	357.42	220.043	393.845	775.541	267.05	256.599	400.583	182.617	404.74	411.249	362.397	263.971	619.097	333.858	338.558	212.55	249.9	290.518	223.409
603	CathepsinS	258.5	460.747	214.748	465.695	887.868	304.283	222.73	418.764	229.391	383.347	388.065	348.164	235.992	597.007	369.867	456.557	268.581	355.854	312.016	308.188
604	CBP	894.5	1597.99	883.113	1095.71	2578.63	1391.74	1598.72	1637.48	891.191	1096.27	1487.12	1078.43	1482.25	1233.1	1029.87	969.907	989.669	721.34	1198.68	1107.45
605	CCK	411.5	423.055	343.596	413.803	647.587	401.858	402.407	603.602	312.489	714.655	533.244	326.814	315.062	420.284	333.858	346.829	548.124	324.282	371.863	327.383
606	CD23	226	345.073	307.707	486.318	349.677	332.528	300.801	422.4	262.73	564.902	300.295	364.039	336.958	364.208	302.478	302.165	453.116	307.693	325.38	348.177
607	CD24	429	719.388	378.309	595.424	629.517	718.338	546.493	638.146	390.114	604.797	643.647	656.912	400.822	609.468	467.607	785.741	562.132	511.573	530.485	639.836
608	CD36	1071	1021.57	722.493	1343.86	1258.54	1615.14	1152.11	899.949	627.964	1192.25	1036.13	1444.66	664.793	1588.81	787.061	1010.16	1157.15	1908.77	1377.63	2515.62
609	CD38	482	328.176	326.534	553.511	452.725	456.424	359.354	341.193	277.657	362.531	343.904	418.782	291.949	401.592	308.137	322.567	234.475	445.219	257.98	587.583
610	CD44	375.5	646.605	370.66	471.017	573.353	635.527	537.882	484.821	462.265	554.494	560.845	413.307	437.924	577.182	505.159	564.079	408.657	391.707	477.611	450.018
611	CD45	917.5	1259.42	1160.81	1618.62	1001.17	3214.23	1606.76	1542.94	986.231	2064.75	1556.12	1282.07	919.032	1904.87	1359.61	2151.55	2068.86	2602.82	1709.41	4230.92
612	CD46	280.5	783.074	256.52	440.414	650.517	842.876	348.447	646.63	265.715	1054.64	792.138	621.33	357.638	534.134	335.401	325.324	420.229	374.583	470.058	353.509
613	CD47	281.5	374.966	284.761	528.896	606.563	539.235	541.326	773.29	279.15	4078.05	939.526	280.83	340.607	585.678	410.506	289.483	279.543	276.656	303.881	256.468
614	CD55	349	1030.67	319.474	605.403	894.705	873.689	450.053	729.656	313.484	806.011	533.244	714.94	548.013	615.132	382.727	495.706	461.033	421.138	462.504	496.406
615	CD59	132	176.11	177.093	701.203	203.653	153.425	195.176	219.988	131.365	207.574	190.444	146.71	222.003	206.743	182.619	162.662	157.738	147.158	157.461	148.229
616	CD71	760	923.443	1753.87	1900.03	2719.28	1850.73	2548.2	2033.22	1678.88	1727.08	2443.76	1929.13	2259.56	3529.36	2253.15	1179.44	2359.37	1801.21	2849.98	1299.93
617	CD74	1117	1735.11	151.794	432.431	214.885	840.95	239.952	254.531	1138.5	254.408	1032.26	227.182	193.416	232.232	637.365	181.41	244.22	199.064	204.524	194.084
618	CD90	466.5	1282.81	918.414	1404.4	1170.64	1404.58	864.515	1190.24	665.781	1782.59	998.591	1083.91	761.501	1540.66	934.184	993.066	1028.04	1167.63	790.208	1851.26
619	CD97	1011	835.712	805.45	878.832	1057.82	1170.91	1000.56	939.947	1561.95	629.082	742.457	613.118	586.331	600.405	647.653	587.789	906.232	599.333	830.88	687.291
620	CD79alpha	6376.5	9446.93	5045.69	3901.19	8557.32	7068.47	6181.34	5150.62	4942.6	4046.82	5289.94	5643.42	5430.25	4564.78	5543.89	3839.93	5589.65	6085.37	6028.82	12844.2
621	CD200	373	681.697	307.707	387.857	1189.2	476.966	488.514	913.888	407.032	1955.47	788.826	358.565	381.967	2436.74	331.286	577.313	540.816	527.627	707.12	249.536
622	CEA	418.5	1405.63	361.247	554.177	813.634	491.731	546.493	719.959	543.373	6942.45	1266.87	497.064	511.519	1104.52	371.41	374.398	493.312	529.232	422.994	436.155
623	CEACAM-1	3241.5	3332.45	1930.37	3480.07	3078.23	3364.44	1763.47	2082.31	1726.15	4701.92	2873.78	3131.83	2673.16	3090.39	3056.68	3632.6	2735.75	2818.47	2685.54	5425.81
624	Ceruloplasmin	781.5	1000.78	646.008	967.314	1272.22	867.912	574.047	834.498	552.329	1109.57	784.41	912.561	566.26	1023.52	605.471	827.647	672.366	958.933	733.266	921.364
625	CFHR2	346.5	984.529	269.464	528.231	480.074	901.935	339.836	679.356	293.581	2408.2	1332.56	759.281	558.353	874.553	339.002	339.109	460.424	325.352	918.036	290.592
626	Chemerin	250.5	428.254	315.944	451.059	520.12	313.27	353.039	441.187	400.066	392.598	381.441	324.077	322.969	398.193	359.579	366.128	375.161	322.677	378.835	379.636
627	CHI3L1	2342.5	2216.65	1587.37	1868.77	2598.65	2425.92	2091.25	2044.73	1303.2	1599.3	3271.23	1688.26	1779.67	2897.81	1644.08	1320.04	1491.51	1926.96	1790.75	1718.49
628	ChromograninA	751	512.735	310.06	492.971	652.47	592.517	545.345	472.701	290.595	573.575	385.857	319.15	463.469	512.61	345.175	285.072	367.852	391.707	452.045	306.588
629	Chymase	380	684.946	313.59	675.257	471.283	758.139	510.328	560.574	368.22	908.352	1008.53	581.367	408.121	597.007	521.106	382.669	520.718	1054.72	625.194	589.716
630	cIAP-2	268	406.159	341.243	481.661	848.797	647.724	615.379	674.507	302.537	7668.67	1307.72	342.142	572.95	1191.18	350.834	283.418	892.834	319.466	355.013	316.186
631	Ckbeta8-1	317	647.255	413.61	822.284	561.144	929.538	532.142	680.568	326.919	751.66	820.291	565.492	418.46	723.885	434.684	433.398	547.515	424.884	607.182	373.238
632	CK-MB	12788	12620.8	19969.2	21390.7	19371.9	17590.6	24265.5	21661.2	13165.3	34668.9	20212.5	15042.2	15378.4	31193.3	19998.5	11601.9	20738	20590.8	13180.2	17138
633	Claudin-3	1311.5	3533.91	1968.03	3327.06	3909.94	3223.21	3301.35	3183.46	2071.98	3572.7	2321.77	2719.07	2013.84	4075.96	3281.99	2325.79	3844.18	3592.79	2952.82	5116.56
634	Claudin-4	835.5	2947.74	1727.39	2470.84	2184.02	2248.74	2497.11	2596.82	1520.65	2337.08	2219.09	2060.51	1858.74	3200.84	2581.87	1892.95	2616.99	2553.59	1718.12	3650.8
635	CLEC3B	2445	1529.11	1898.6	2023.11	3061.63	1952.16	1809.4	1523.55	1415.66	2126.04	2142.91	1868.92	1538.82	2561.92	2114.78	2259.07	2420.27	2807.77	2510.65	2245.29
636	Clusterin	24024	18032.2	24469.5	26500	32562.5	29357.5	26183.4	23689.6	17623.3	23088.7	27534.9	21663.3	23776.2	29734.2	25059.4	22321.1	21937.8	20322.7	25459.2	20955.2
637	CNDP1	870	2168.56	951.361	1126.32	3086.54	1810.29	1463.82	3305.27	893.679	1971.66	1418.12	1853.04	892.878	1802.35	1137.89	1183.85	1198.57	1294.45	1406.69	1208.76
638	FactorXIIIA	1400	2578.62	1510.88	1938.62	2914.63	2422.06	3367.36	2142.3	735.942	1105.52	1514.72	1555.79	1582	2563.62	1446.03	1490.43	1048.14	1142.48	1028.43	1315.4
639	FactorXIIIB	279	443.2	315.944	1186.19	375.561	283.74	405.277	330.284	303.532	278.692	356.6	440.131	319.319	313.797	357.007	367.782	406.83	261.138	384.645	318.852
640	COCO	207	330.776	215.336	411.807	311.584	293.37	250.859	1533.25	256.759	1044.23	348.32	268.239	223.828	273.581	617.817	211.736	220.468	178.195	229.509	211.679
641	C2	1110	966.983	851.93	1148.27	1557.43	1047.01	740.521	910.858	602.089	1013.01	943.39	873.146	661.143	1269.91	857.021	881.132	934.247	1117.33	1012.16	1210.36
642	C3a	9885	3476.72	6015.87	9292.6	7639.67	4609.82	4142.32	4376.72	4384.3	6189.05	3899.42	4132.53	3551.44	6514.96	5698.22	6362.02	8749.89	12220	8771.31	11845
643	C5/C5a	1243.5	1826.09	1102.57	1375.8	1334.73	1158.07	1176.22	1752.02	643.389	2848.79	975.958	955.807	915.991	1254.05	1450.15	817.17	965.308	926.826	1103.39	946.424
644	C7	1493	3244.72	1360.26	1487.56	4121.89	3324.64	1983.33	3781.6	1069.33	4969.05	2898.07	2476.56	1816.78	2292.3	1823.61	1319.49	1696.75	1573.78	1979.01	1588.39
645	C8B	178	387.313	250.637	431.1	341.375	298.505	287.024	524.213	190.081	378.721	213.629	253.459	197.674	306.433	234.06	233.241	221.077	196.389	221.955	192.484
646	C9	4221	6038.44	5088.63	6782.51	9484.26	6461.83	4736.46	6582.05	2838.77	9110.7	5142	4601.67	4876.16	8329.77	6089.17	3927.05	5047.01	5868.65	4429.23	6476.21
647	ComplementfactorH	441	678.448	284.761	687.232	695.447	833.888	420.203	672.083	296.566	1420.64	616.598	344.332	338.174	680.837	418.737	444.977	434.236	584.35	421.832	486.809
648	Contactin-1	620	840.261	385.369	790.35	1033.4	919.909	407.573	689.052	402.554	944.779	1105.13	973.325	460.428	1075.63	695.494	741.629	706.471	768.966	830.299	737.944
649	Contactin-2	131	488.04	166.503	389.188	393.143	681.105	215.268	424.825	191.574	1484.24	915.789	565.492	285.867	489.953	232.003	349.034	370.897	197.459	364.309	260.2
650	Corticosteroid-bindingglobulin	2255.5	4068.09	2060.99	2385.69	4072.08	3076.21	2266.34	5044.56	1463.42	2904.88	2661.25	2249.38	1917.74	3762.73	2196.05	2554.07	1999.44	2699.67	2521.69	3414.06
651	COX-2	267.5	206.004	247.695	492.971	545.516	293.37	229.045	253.925	198.042	298.929	287.047	302.727	289.516	403.291	331.286	295.549	293.551	248.83	331.19	322.584
652	C-peptide	1358.5	1906.67	1265.54	2006.48	2738.32	2352.09	2005.72	2132	1127.55	6202.93	2482.95	1572.76	1547.94	2890.44	1475.35	1240.09	1207.09	1355.99	1484.55	1363.92
653	Creatinine	971	1059.91	646.596	914.757	2460.93	1122.76	1408.14	2526.52	515.507	1204.97	894.812	843.037	872.198	1132.84	805.065	666.087	798.434	545.286	1744.85	1006.68
654	CRP	29186	25007	25542.6	20614.3	36471.4	29485.9	24871.2	33667.2	15509.5	36849.3	21945.3	22190.5	20140.2	35315.7	23114.4	22122.6	21054.7	24024.2	20673.8	29588.2
655	CRTAM	451.5	658.952	401.254	510.934	1322.52	468.621	501.717	475.125	330.402	645.271	518.34	474.619	364.936	822.442	493.327	345.174	352.627	361.74	396.847	317.785
656	CSH1	217.5	494.539	248.872	392.514	1019.24	290.16	303.671	570.271	210.482	874.239	257.238	291.231	184.293	363.075	288.589	215.045	243.611	216.723	230.09	200.482
657	gamma-Thrombin	356.5	619.961	327.711	609.395	381.91	778.039	346.724	350.889	315.475	392.598	621.566	497.064	418.46	489.387	754.138	501.771	347.754	306.088	656.57	331.115
658	CutA	168	254.743	188.86	482.992	238.816	203.497	184.843	383.615	165.699	185.602	205.349	152.732	173.345	206.743	159.47	165.97	180.881	150.903	201.038	178.088
659	cTnT	735.5	925.392	720.14	954.674	1438.27	1229.33	950.622	1207.2	854.867	8236.46	1382.79	1042.3	958.566	934.027	735.104	567.939	618.162	802.143	809.382	911.766
660	CyclinD1	393	517.284	367.718	560.164	744.773	649.008	646.951	709.051	418.974	4424.97	1136.59	432.467	444.006	755.604	389.415	352.894	380.033	351.573	441.006	390.833
661	CystatinA	18376	13203.7	6994.89	10585.2	13424	8343.38	6623.36	4481.57	4870.45	13638.6	7446.65	6160.2	11766.2	7659.7	5583.5	3464.98	8550.13	8581.16	10967.6	31945.9
662	CystatinB	741	1054.06	615.414	890.142	956.24	1056.64	882.31	1179.93	674.24	1040.76	655.791	926.794	618.567	1222.33	843.132	872.31	899.533	1061.68	847.73	1151.7
663	CystatinC	828.5	1154.79	1127.87	2086.31	1502.73	2823.28	1215.83	2065.34	1151.43	2022.54	1656.59	2019.46	1181.18	3137.4	1541.2	2522.64	1875.19	3235.33	1852.92	4687.33
664	CytochromeC	207	497.138	253.579	530.892	265.188	288.876	209.527	245.441	179.134	340.56	286.495	289.589	206.189	284.909	342.603	303.268	227.167	192.108	252.169	269.798
665	Cytokeratin8	661.5	684.296	397.724	624.696	653.447	640.021	577.491	616.935	399.568	1722.46	704.368	441.774	411.162	638.922	459.376	512.248	394.65	463.413	502.014	440.421
666	Cytokeratin18	389	543.928	232.986	342.618	333.561	502.644	358.779	253.925	288.605	324.37	320.167	272.071	299.856	393.662	299.906	298.857	231.43	335.519	296.909	288.459
667	Cytokeratin19	8253	8144.62	13206.7	14076.6	17693.4	16752.9	13635.9	14518.6	7437.54	10796.2	10810.6	9541.65	11084.9	18148.1	9916.45	9122.31	12084.3	10201	12978.6	10633.5
668	DBI	230.5	426.954	248.283	573.47	648.563	466.695	305.393	745.412	255.763	753.395	405.729	418.782	278.568	496.184	317.396	377.707	302.686	287.359	303.3	293.258
669	DCBLD2	298	840.261	297.117	531.557	1057.82	770.336	405.277	762.381	290.595	989.879	1248.65	875.883	463.469	891.545	407.934	299.96	425.71	354.784	479.354	420.159
670	D-Dimer	11143	3763.31	4330.84	3513.33	5110.37	4256.1	3567.13	9540.07	2436.22	7260.46	2173.27	3831.99	3174.34	5630.78	3499.08	2142.73	2979.97	5516	4716.84	5542.58
671	DEFA1/3	231.5	289.835	260.05	399.832	357.98	238.804	226.749	240.592	236.855	217.981	311.335	239.226	191.592	231.666	249.493	192.989	229.603	177.659	482.84	229.808
672	Defensin	854.5	1153.49	626.004	818.957	757.96	1574.05	617.101	612.693	483.164	1071.4	858.38	468.05	711.018	839.435	758.767	533.201	469.56	810.17	485.745	780.6
673	Desmin	220	232.648	198.274	436.422	226.606	233.669	210.675	334.527	200.033	176.929	212.525	168.06	181.252	177.856	198.566	180.858	197.934	165.352	213.24	179.687
674	DLL1	297	1182.73	294.175	563.491	435.143	334.454	373.131	606.026	249.295	430.181	299.743	401.811	307.155	331.922	350.834	309.334	327.657	334.984	384.645	379.103
675	DLL4	196	404.859	227.691	440.414	509.865	466.695	300.801	464.216	188.091	591.499	456.514	330.646	253.631	303.035	252.58	217.802	400.131	244.549	299.814	231.407
676	DMP-1	140.5	236.547	268.287	395.175	224.165	220.188	254.877	286.65	174.158	678.807	248.406	203.643	169.087	197.681	316.367	195.746	162.001	175.519	184.769	171.156
677	DPPIV	4516.5	8055.59	5022.74	3665.02	6217.03	7910.06	5951.72	11741.8	5671.08	7399.81	9009.95	6148.7	9094.22	11485.9	9127.84	8015.66	8072.04	7837.35	7398.32	9039.28
678	BNP	374	777.875	338.301	563.491	763.332	625.898	634.896	966.006	356.277	5916.14	1157.02	441.226	487.798	809.981	336.944	432.295	464.079	513.714	433.452	539.595
679	E-Cadherin	395	525.082	302.412	472.347	470.306	442.301	396.667	549.666	325.924	370.048	618.254	390.315	332.092	514.876	404.333	389.286	346.536	324.282	411.954	387.101
680	EndorphinBeta	576	813.617	569.522	969.31	1428.99	988.598	971.288	975.702	557.305	6477.58	1851.45	740.121	785.222	2308.16	769.57	594.957	685.764	627.159	734.429	728.347
681	EndothelinReceptorA	423	692.744	324.769	534.884	459.073	624.614	402.981	398.765	310.996	404.162	395.241	344.879	304.722	510.344	345.175	354.548	280.761	365.486	356.756	418.026
682	Enolase2	203	517.284	331.241	444.406	497.655	329.319	320.318	404.826	291.093	2727.95	598.382	216.234	233.559	572.651	208.854	286.175	208.287	212.442	245.778	172.223
683	ENPP2	3175.5	3968.66	3818.39	4653.62	6895.87	5163.82	4993.06	4817.91	2688.5	4265.38	4663.95	3269.78	3243.68	5595.66	3603.5	3503.02	3627.37	3503.96	4056.21	3919
684	EpCAM	222	295.684	357.717	564.821	240.281	204.139	232.489	256.955	209.985	288.522	218.045	198.716	253.631	182.387	207.311	197.4	188.798	216.188	265.533	211.146
685	EphA1	6727	6245.75	2956.46	4678.9	5425.37	4336.35	3494.22	3888.27	2334.21	8167.65	3244.18	5228.47	3003.43	6248.18	4006.81	6080.25	4215.08	6675.07	4394.95	10314.2
686	EphA2	2024.5	1731.86	1093.74	1568.73	1888.06	1162.57	1216.98	1370.83	803.614	2671.28	1255.28	1349.95	975.597	1926.96	1481.53	1567.07	1327.68	2179	1455.49	2818.48
687	EphA3	1986.5	3303.21	1264.36	1776.29	2125.41	1869.35	2420.76	1802.93	1776.41	4344.6	2957.13	2780.38	1419.6	1900.34	1274.21	2282.78	1979.34	3921.88	2162.61	4530.04
688	EphA4	691	1175.59	504.216	846.234	1262.45	958.426	692.301	1260.53	427.433	1111.88	530.484	547.974	485.365	851.896	563.288	586.135	467.124	671.574	597.304	711.818
689	EphA5	4858.5	7201.03	4029.02	5218.44	7491.69	6445.78	3861.62	6842.64	2670.59	6588.59	3519.63	4113.37	2848.94	5597.93	4219.26	4529.17	4589.63	6410.19	4689.54	8106.19
690	EphA6	671	868.205	622.474	1001.91	1368.43	1081.04	1289.31	1452.04	623.485	13326.9	2190.39	932.815	1059.53	1480.62	860.622	861.833	1000.02	817.126	937.791	749.675
691	EphA7	3827.5	4709.49	3224.74	4060.86	6572.56	4537.28	3397.21	6508.12	2068.5	4575.3	3387.7	2849.36	2594.7	4960.71	3331.38	3587.94	3325.29	3781.68	3804.04	4388.21
692	EphA8	7037.5	11733.1	4663.26	6378.69	5723.28	7263.62	3552.2	5076.68	2508.37	4984.08	3444.56	2831.29	3552.66	6132.63	4143.13	4420	4536.03	7622.77	4337.43	13157.7
693	EphB1	21814	18212.2	9787.78	11710.2	10361.4	14242.2	8187.63	11367.8	2930.33	6483.36	8174.2	7555.04	5037.34	12402.9	9694.73	8350.35	11484.4	13098.6	7236.79	20448.6
694	EphB2	3920.5	6159.97	4160.81	4447.38	6519.33	5190.14	3317.99	7168.69	2109.8	4167.09	3319.25	3391.86	2701.75	5779.75	3832.42	4214.88	4058.56	4602.56	4361.83	7023.27
695	EphB3	667.5	1958.66	700.724	944.03	2743.21	950.723	818.591	4085.83	455.796	2838.96	817.531	936.1	611.877	1825.57	826.156	907.599	824.623	697.795	973.234	3061.08
696	EphB4	218	348.322	218.278	519.582	729.634	433.314	287.598	462.398	240.836	488.001	495.155	395.242	260.93	565.854	295.791	248.68	286.852	233.312	310.854	222.343
697	EphB6	196	374.966	430.083	563.491	345.77	330.602	316.874	364.828	300.547	326.683	310.783	285.757	234.168	319.461	298.363	279.558	319.739	225.82	337.581	271.397
698	ERRa	193	361.319	225.926	504.946	395.585	503.286	250.859	300.589	243.324	312.806	700.504	466.408	291.341	963.481	420.794	360.062	268.581	302.877	248.683	277.262
699	ErythropoietinR	21448.5	10856.5	5684.63	9198.14	13554.9	13647.8	8474.08	9033.43	5678.05	16499.5	5886.66	11503.1	6230.68	10922.3	8607.77	12622.6	9127.49	15969.5	11232.6	27971.5
700	ESAM	8861	5443.18	7927.42	9824.83	8624.23	9771.71	7007.39	7541.39	5339.68	9292.25	7725.97	8156.11	5244.14	9886.86	7353.1	10936.4	10273.7	10681.5	8840.45	9501.03
701	EV15L	2292.5	1917.72	1244.36	1634.59	2393.04	1590.1	1738.79	1788.99	1064.35	5470.93	1473.87	1140.84	1118.53	1695.3	1303.54	1160.69	1404.42	1632.11	1465.95	1706.76
702	EXTL2	1023	2008.7	1205.53	1650.56	3079.7	1788.46	1095.28	2317.44	664.786	2545.24	1126.66	948.691	843.003	1806.31	1182.13	1109.96	1112.08	1469.97	1276.53	2005.89
703	FABP1	1218	1756.56	1323.2	2047.06	1478.8	3567.94	1429.95	2027.16	1089.23	3530.49	1606.91	1456.16	1406.22	1861.26	1220.72	878.375	2391.65	2185.42	3172.45	2860.6
704	FABP2	249	536.779	248.283	493.636	465.422	589.307	361.65	461.186	212.473	2023.12	696.64	225.54	270.053	354.013	277.786	351.791	375.77	228.496	266.695	203.681
705	FABP4	457	432.153	571.287	814.966	1291.75	552.074	530.994	717.535	357.273	520.958	554.221	496.516	330.268	618.531	482.01	413.548	457.379	503.012	510.149	429.757
706	FAK	162	296.333	242.988	417.795	252.979	247.149	220.434	249.683	177.641	227.233	196.516	208.022	199.499	218.638	260.296	203.465	199.152	208.161	183.026	188.218
707	FAP	1085.5	1243.17	605.412	884.155	671.029	761.99	451.201	839.953	581.19	4025.43	1235.96	809.097	1238.96	1231.96	798.378	565.733	710.126	1123.75	1127.21	779.534
708	FcRIIB/C	331	743.433	308.883	649.977	525.981	460.918	437.998	647.842	294.576	439.432	345.56	460.386	409.337	611.167	512.361	513.902	571.876	463.413	495.623	573.186
709	Fen1	1723	1499.86	881.936	1862.11	1473.92	2000.31	1247.98	1492.04	1157.4	4187.9	2234.55	1354.33	1266.33	1569.55	1558.17	1485.46	1145.58	953.046	1730.32	1070.66
710	FER	6473	6965.14	7405.56	8564.79	11429.5	11060.7	9797.26	9499.46	4435.06	4984.66	6698.67	5139.24	7242.16	11572.5	6041.85	5303.34	5054.32	5358.68	6086.93	5469
711	Ferritin	513	1211.98	789.565	691.224	931.821	769.052	827.776	2006.55	476.198	12084.4	1323.73	396.337	724.399	1391.69	470.179	631.349	506.101	606.825	495.623	603.046
712	FetuinA	538.5	384.064	364.777	735.132	433.678	452.572	338.114	322.406	390.114	443.479	386.961	396.885	391.698	604.37	424.395	372.193	610.854	449.5	504.339	548.659
713	FetuinB	315	365.218	388.899	611.391	442.469	362.058	319.744	538.151	310.996	2636.01	421.186	297.253	266.404	465.597	306.079	408.034	269.799	281.472	313.178	368.972
714	FGFR1	473	673.899	349.48	693.885	604.121	549.506	412.74	734.504	336.374	3581.37	904.197	354.733	322.969	597.007	267.498	345.174	319.739	413.112	403.82	354.576
715	FGFR1alpha	13595	9779.65	6394.77	9927.95	7967.85	11040.2	6735.3	9114.64	5850.21	15207.2	6970.26	8469.79	5715.51	6691.12	6946.19	7371.62	6126.81	9514.95	7727.19	10049.7
716	FGFR2	534	576.421	425.377	784.363	939.147	733.103	746.835	941.159	455.299	10487.4	1419.78	498.706	479.891	1250.09	556.087	408.034	504.883	653.915	536.296	497.473
717	Fibrinogen	6370.5	3813.34	4075.5	3748.18	4993.16	4737.56	3084.93	7313.53	2235.69	6349.79	2396.29	3763.01	3146.36	5535.62	3771.72	2644.5	3146.23	5309.45	4211.34	4165.33
718	FibrinopeptideA	1859	2410.31	1920.37	2960.49	2462.39	3188.55	2874.25	2670.15	1607.23	3265.67	1797.35	2675.82	1676.27	3467.62	1703.75	1671.28	2379.47	3028.77	2126.59	2849.94
719	Fibronectin	28214.5	24684.7	24131.2	24786.9	27553.7	30292.2	24384.9	23212.6	16710.2	27470.9	22476.3	23069.1	19847.1	26046.3	24337.7	28451.5	29375.8	28716.6	31877.3	35009.7
720	Ficolin-3	304.5	1687.02	341.243	576.131	583.609	1281.33	564.862	523.001	243.324	1820.17	2672.29	1168.76	542.539	585.112	427.996	447.183	671.757	437.192	964.519	438.288
721	FIH	177.5	321.678	226.515	374.552	295.956	457.708	366.242	341.799	219.937	245.735	236.813	239.226	211.055	269.616	222.743	208.979	258.227	229.566	223.118	187.685
722	FOLR1	150.5	310.63	193.567	513.595	287.653	274.753	229.045	521.789	201.028	834.921	218.045	189.41	172.737	239.596	241.777	237.101	233.257	179.265	186.512	217.011
723	FOXN3	1787	2954.89	1599.72	1811.55	6113.98	2165.93	2428.79	7371.1	1118.59	3904.59	1433.02	1884.24	1752.91	3279.57	2206.86	2518.23	2173.01	1492.98	2002.83	2442.57
724	FoxO1	168	233.298	215.336	514.925	681.773	213.126	236.507	304.831	170.177	320.901	288.703	333.93	164.221	380.068	288.589	232.689	194.889	158.395	167.919	202.615
725	FoxP3	214	353.521	247.107	456.381	743.797	453.214	319.17	459.368	208.492	486.844	545.94	454.912	251.198	502.415	295.791	233.792	279.543	240.268	329.447	233.54
726	FRK	9911.5	8802.27	6774.84	7299.43	10539.6	9411.58	8418.4	9444.32	4492.78	7169.68	6422.11	6327.16	5873.65	10047.7	5820.65	6468.99	6116.46	6916.41	8128.68	7433.3
727	FSH	4052.5	4839.46	4862.71	7051.95	7151.78	7154.49	6366.76	5902.09	3964.33	7739.79	3649.36	5069.17	4740.52	3712.32	5076.8	3403.22	6046.42	4409.38	5726.68	9160.85
728	Furin	122.5	223.55	190.625	461.038	332.096	272.827	262.34	500.578	230.884	1515.46	438.298	214.044	197.066	427.647	217.599	338.006	196.716	229.031	216.726	203.148
729	Fyn	4346.5	3758.76	3108.25	3597.16	4109.2	3730.99	3631.42	3707.67	2875.1	2856.89	3044.9	2966.51	2914.02	2843.43	3005.23	2870.57	1829.52	2912.12	4214.83	2440.44
730	GADD45A	875	2969.83	711.903	1611.3	1563.78	2228.84	1146.37	1602.33	722.009	15680.8	3817.17	1872.2	1135.56	1947.92	890.459	1202.6	1203.44	987.829	1329.99	844.584
731	Galectin-1	223.5	354.17	245.342	427.109	727.192	303.641	262.34	416.946	211.477	297.773	292.567	274.261	239.642	400.459	261.839	189.129	202.197	222.074	297.49	179.687
732	Galectin-3BP	153	228.749	164.738	557.503	160.187	205.423	132.031	305.437	180.129	161.896	131.379	113.865	132.594	138.207	183.133	168.727	185.144	184.081	168.5	114.104
733	Galectin-7	217	281.387	221.219	454.385	664.191	235.594	312.282	530.273	188.588	246.313	298.639	240.868	194.025	341.551	275.214	158.802	182.708	180.87	219.05	166.891
734	Gas1	375	366.518	737.79	658.625	667.61	376.823	498.847	607.238	318.46	5251.79	375.921	273.713	290.733	410.655	1023.18	236.549	1125.48	344.616	343.392	299.657
735	Gastrin	1348	1866.38	1299.08	1847.48	1805.04	1938.68	1885.74	1956.25	1190.25	2237.06	1638.37	1712.35	1333.84	1591.64	1978.45	1562.66	1430.6	1352.24	1800.05	1264.74
736	GATA-3	202	420.456	237.693	502.285	818.518	453.856	310.56	467.246	215.956	436.541	563.053	435.752	271.878	431.046	281.387	239.858	378.206	254.717	300.395	229.808
737	GATA-4	205.5	403.559	210.041	391.849	299.374	520.619	392.648	393.917	238.348	275.223	268.278	220.066	205.581	304.168	218.114	278.455	238.739	239.198	257.98	236.206
738	Gelsolin	213	414.607	200.627	369.895	287.165	461.559	365.668	330.89	209.985	311.072	293.119	230.467	232.343	325.125	287.56	316.502	236.912	272.375	251.007	250.069
739	Ghrelin	159	345.073	222.396	421.121	373.119	266.408	256.025	486.033	197.047	467.764	250.614	319.15	229.302	339.852	292.704	352.343	278.325	332.844	256.237	261.8
740	GLP-1	1812	2217.95	1923.9	2218.04	3397.14	3709.81	2935.1	2499.86	1079.78	4611.15	2394.08	1706.88	1744.4	3712.32	1806.64	1268.76	1439.13	1681.88	1489.77	1486.55
741	GPI	289.5	372.366	231.81	457.711	314.514	487.237	342.706	230.29	242.328	302.399	245.646	235.394	195.241	335.321	253.608	258.605	218.032	293.78	257.399	260.2
742	GPBB	2141	3024.42	2096.88	2975.79	2641.14	3922.29	3017.19	3985.23	1695.3	2707.13	1478.29	2067.08	1841.1	2270.21	1900.26	1666.32	2420.88	2682.55	2638.48	2651.59
743	GMNN	3991	4754.98	2505.19	3915.83	4591.71	4761.32	4031.53	4062.8	1908.77	9483.06	2653.52	2410.87	3109.26	3853.92	2099.86	2012.6	2087.14	2709.31	1902.31	2597.2
744	GPR-39	4053	2924.34	1156.7	3718.9	1107.64	2456.73	1559.11	2999.83	1378.34	5729.38	1784.1	3110.48	1609.98	3699.86	2257.27	3174.94	2515.28	4576.34	1628.64	6033.12
745	GPX1	247	377.565	285.35	465.029	767.727	265.766	298.505	653.296	230.386	278.692	332.864	290.136	228.085	429.913	278.3	387.081	211.941	229.566	209.173	213.812
746	GPX3	276.5	487.391	279.466	461.703	841.472	384.526	355.335	526.031	250.787	553.338	437.194	393.053	314.454	524.505	388.386	239.306	310.604	390.637	366.052	333.781
747	Pancreastatin	167	417.856	182.388	540.206	232.467	179.103	189.436	313.922	227.898	224.342	155.116	157.659	200.107	160.863	194.965	170.382	244.829	157.325	200.457	116.77
748	GRP	129.5	188.458	1620.9	497.628	7250.43	3839.48	3913.28	2856.81	2038.64	3901.69	3378.87	3049.72	2077.7	3105.68	1546.34	1752.89	2671.8	3206.43	1654.79	3463.65
749	GRP75	235.5	746.682	201.804	545.528	320.375	394.797	268.08	376.342	252.28	806.011	229.085	215.139	265.187	269.616	415.65	307.679	207.678	336.055	244.035	195.683
750	GRP78	730	782.424	504.804	743.781	931.821	657.995	601.027	862.982	429.921	704.826	519.996	613.666	531.591	749.374	491.27	552.5	515.237	529.232	690.851	523.599
751	GSR	255	515.984	308.295	477.004	507.911	413.414	342.706	629.661	220.434	694.418	234.053	326.266	249.373	965.18	225.83	335.249	355.063	285.218	256.237	287.393
752	GST	691	970.882	628.946	1284.65	797.518	905.786	687.134	1140.54	571.238	1433.36	1263	662.387	752.986	696.13	1096.74	909.253	689.419	597.192	1344.52	583.317
753	HADHA	151.5	234.597	148.852	598.085	188.025	163.054	166.474	293.923	159.23	273.489	187.684	142.878	216.529	155.199	226.344	257.502	163.219	170.168	126.666	191.418
754	HAI-1	294.5	413.957	319.474	622.035	667.61	414.055	494.829	818.742	281.638	3814.96	805.938	433.562	325.402	936.292	359.579	412.996	333.138	288.964	332.933	263.399
755	HAI-2	205.5	241.746	241.812	457.046	303.281	299.789	262.34	375.736	208.99	1100.89	321.823	281.925	286.475	349.481	244.863	246.474	276.498	198.529	217.888	296.991
756	hCGalpha	1895	2531.18	1905.66	2549.35	2441.88	2120.35	2401.81	2621.67	1451.48	2145.7	1310.48	1615.46	1586.87	2927.83	1791.72	1388.97	1874.59	2443.89	1994.11	1586.79
757	hCGb	566.5	762.929	378.897	868.188	1084.68	868.554	739.947	1270.23	392.602	12150.9	1273.49	532.099	543.755	1553.12	617.817	494.052	577.358	599.868	554.308	529.998
758	Hck	10951	10115	7808.57	10136.2	13036.7	12960.3	12233.5	10107.3	5060.03	7295.15	7111.58	6930.42	6472.76	9944.07	5890.61	7340.2	6564.7	7128.32	7455.84	7956.36
759	HE4	6887	3539.76	2559.91	4773.37	4189.78	4478.86	3279.53	4160.37	2545.69	6270	1876.29	4153.88	2496.77	3595.07	3383.85	3559.27	3346.6	3753.86	4666.88	3840.08
760	Hemopexin	237	471.794	254.167	385.196	376.05	597.652	250.285	384.827	224.913	922.807	443.266	437.942	239.033	349.481	228.402	290.586	304.514	304.483	325.961	268.731
761	Hepcidin	765.5	3375.34	949.596	1013.22	1164.29	2546.6	843.275	1134.48	649.858	6198.88	3174.62	2965.96	1720.07	1550.86	2279.39	1479.4	3319.81	1282.14	1874.42	1920.04
762	HSP32	380	661.551	463.031	758.417	657.842	542.445	749.132	889.647	445.844	986.409	606.11	637.752	560.786	828.673	491.784	359.511	651.659	962.679	724.551	1190.63
763	HOXA10	216	400.31	228.868	415.799	861.984	268.334	274.969	642.388	182.119	798.494	213.629	273.713	203.148	300.769	226.344	197.4	207.069	180.335	213.24	182.353
764	Haptoglobin	34414.5	33287.5	30104.7	19374.9	40689	51934.1	30420.5	38295.4	19935.6	41672.6	26554	27860.7	28819	44829.9	37673.4	41629.9	36560.5	52286.4	50569.2	57858.8
765	HSP10	751	1155.44	570.699	1071.1	983.101	925.687	1051.08	873.284	816.552	921.073	1356.3	746.143	605.186	889.28	666.687	808.348	777.728	858.33	969.167	1010.41
766	HSP20	211.5	252.793	271.817	411.807	357.98	280.531	480.477	508.456	352.297	1256.43	261.102	246.89	182.468	303.601	175.417	308.231	293.551	206.021	205.105	194.617
767	HSP27	4346	6792.92	3829.57	4514.58	4509.66	6184.51	5922.44	4491.87	2708.9	5938.12	3871.26	3105.01	3440.13	6140.56	2966.14	3394.95	3601.18	3671.98	3330.49	3839.55
768	HSP40	559.5	688.845	277.113	614.717	508.888	724.116	518.939	521.183	543.87	870.191	568.573	684.284	932.413	453.702	415.136	603.228	916.586	424.349	429.385	425.491
769	HSP60	206.5	262.541	229.456	451.059	231.49	242.014	487.94	504.82	174.158	379.299	190.996	289.589	194.633	249.791	439.828	298.857	186.362	223.68	256.237	203.681
770	HSP70	282	411.358	261.816	443.075	379.468	359.49	289.894	452.702	250.29	539.461	228.533	343.237	271.269	564.154	350.834	318.707	310.604	455.921	321.312	597.714
771	HSP90	369	415.907	315.944	599.416	365.794	430.746	371.983	461.792	272.184	437.119	303.607	390.863	314.454	440.675	381.184	403.623	838.021	304.483	359.661	368.439
772	HSPA8	591.5	1200.28	539.517	882.824	667.122	810.136	643.507	537.545	452.313	2124.89	476.939	498.158	593.022	677.438	495.385	484.126	355.672	459.132	451.464	406.296
773	HTRA2	146	290.485	187.683	493.636	292.537	254.853	238.23	226.654	207.994	294.882	202.037	229.372	195.849	254.323	209.368	287.829	176.618	255.252	220.212	279.928
774	IBSP	369.5	480.242	396.548	588.771	925.473	383.242	398.963	506.638	312.987	448.105	476.939	460.933	339.391	627.027	451.66	425.678	360.544	366.556	391.037	403.63
775	IGF2BP1	493	923.443	321.827	445.736	500.097	669.55	438.572	429.673	335.378	363.688	432.778	383.199	366.761	441.241	370.381	542.023	317.303	397.058	383.483	463.348
776	IGFBP-5	183.5	348.322	218.278	448.397	338.933	302.999	254.303	479.367	232.874	1710.32	351.632	202.001	195.241	387.998	233.032	211.185	228.385	282.008	260.885	249.536
777	IL-23p19	7429.5	6911.2	7937.42	10608.5	14371	12530.8	13072.8	10342.4	4830.15	20154.9	7985.41	6378.07	7843.7	13471.7	6104.09	6367.53	6838.76	5945.17	6762.67	4782.77
778	IL-33	216	298.933	267.111	437.753	861.007	341.516	397.815	1230.23	182.119	353.28	379.785	371.155	223.219	599.272	305.05	208.979	236.912	224.215	292.261	197.283
779	IL-34	206.5	254.743	220.631	385.861	416.096	641.946	361.65	969.642	196.55	3092.79	538.212	208.022	251.198	689.333	268.527	222.213	683.328	183.011	259.723	228.208
780	INSRR	543	823.365	477.74	748.438	667.122	760.707	624.563	643.6	495.106	707.139	501.227	653.08	454.346	759.003	509.274	846.394	712.562	653.38	651.341	686.224
781	IntegrinalphaV	365	866.255	363.6	554.177	507.911	836.456	664.747	546.636	429.424	489.735	481.907	405.096	430.017	604.37	390.444	565.182	499.402	507.828	448.559	452.151
782	CD61	745	1603.19	781.328	1653.88	1252.68	1613.85	1400.68	1267.81	844.915	3177.79	1723.38	1486.26	1219.5	1862.39	1064.33	1595.19	1587.73	1184.75	1977.84	2097.06
783	Itk	5975.5	4728.34	3885.46	4292.37	5912.77	5618.96	4705.46	5275.46	2324.26	4067.06	4652.91	3408.28	3184.68	6190.41	3618.42	3998.73	3933.71	3909.04	4631.43	4327.96
784	ITM2B	249	485.441	231.221	465.695	709.61	571.332	344.428	488.457	207.497	764.381	782.202	606.002	358.246	649.684	392.501	342.969	377.597	302.342	311.435	254.868
785	Kallikrein2	1655.5	1852.73	947.831	1512.84	1740.08	1756.37	1289.88	1253.26	810.083	1663.48	1683.64	1482.98	2845.9	2267.38	1347.78	1183.3	1396.5	1391.31	1073.75	1305.8
786	ApoC3	3799.5	2961.39	2689.93	3153.42	4862.27	3718.15	2422.48	2138.67	1709.24	2980.62	1736.63	2480.94	1768.12	2951.62	1776.29	3844.34	1650.46	3221.95	3521.07	3544.69
787	Kallikrein5	4950.5	8110.18	4238.47	7013.36	7042.87	8284.32	5717.51	7718.35	3025.37	8762.04	3012.33	6326.07	5545.21	5785.41	6395.25	7295.53	7025.74	7314	5264.18	13886.6
788	Kallikrein6	1091	2290.09	2108.64	3315.08	3041.12	3006.24	2550.49	2282.9	1242.99	3121.7	1417.57	1715.09	1532.73	2365.94	1826.7	3023.86	2441.59	3361.08	1606.56	4349.82
789	Kallikrein7	2436.5	2167.26	1629.14	2708.35	1553.04	1965	2028.11	2462.29	1921.71	5750.2	3955.72	2513.78	1760.82	3399.09	2406.45	1628.83	3003.72	3244.96	2614.66	5940.88
790	Kallikrein8	227.5	293.734	235.34	473.678	818.03	276.679	303.671	329.072	195.057	427.29	359.912	331.741	208.014	481.457	290.647	240.409	244.829	256.322	268.438	266.598
791	Kallikrein10	394	418.506	466.561	562.825	1257.08	599.578	838.109	3293.15	298.059	624.456	596.726	508.56	357.03	907.405	391.987	544.78	437.281	441.473	403.82	360.441
792	Kallikrein11	766	3841.94	909.588	1667.85	1322.03	1240.24	1414.45	2621.06	1354.45	5048.84	760.673	971.135	805.901	1217.8	776.772	862.936	1501.25	1019.94	1326.5	2954.98
793	Kallikrein14	275	460.097	295.351	546.193	492.283	475.682	504.587	609.663	297.064	2826.24	751.841	420.971	266.404	527.337	286.017	533.752	423.274	327.493	376.511	351.91
794	KCC3	974.5	629.709	689.546	910.766	708.145	744.016	627.434	702.991	480.676	653.366	685.6	570.966	479.283	622.496	560.716	751.554	616.944	574.182	574.063	678.759
795	KCTD10	212.5	351.571	230.045	447.732	848.309	278.605	295.06	590.27	179.631	1118.24	215.285	281.925	204.973	368.173	303.507	458.762	208.896	234.382	185.931	227.675
796	KIF3B	215.5	184.559	245.93	492.971	248.095	194.51	157.863	207.261	140.322	171.725	241.782	158.206	161.18	141.039	280.873	383.221	151.039	147.158	135.962	145.03
797	KLF4	650.5	859.757	519.513	675.923	1576.97	776.113	948.9	5214.86	372.698	1030.35	588.997	637.752	521.859	1001.43	527.279	612.602	570.658	603.079	576.968	547.06
798	LAG-3	453.5	670.649	388.899	849.56	541.609	586.739	498.847	530.879	272.682	609.423	462.035	393.053	322.969	625.328	449.602	607.639	571.267	623.413	443.911	853.648
799	pro-Glucagon	587	1494.66	504.216	816.296	1155.5	916.058	818.591	1202.36	536.904	8155.51	1329.8	806.907	665.401	1050.14	739.734	1152.42	744.84	890.438	780.33	712.351
800	Layilin	2094	3652.18	1086.68	1955.25	2163.02	3134.62	1805.38	3142.85	1092.72	2701.93	2757.3	3351.89	2310.05	4786.82	1693.47	2876.64	2517.72	2959.21	2214.91	3267.43
801	LDLR	249	455.548	255.932	441.745	452.725	499.434	369.686	487.851	270.691	2466.6	465.899	304.369	256.672	416.319	248.464	398.109	285.025	273.446	307.949	204.214
802	Legumain	284	395.761	258.285	457.046	555.284	279.247	332.373	543	260.739	3290.54	619.358	238.131	275.527	419.151	389.415	280.11	251.528	247.76	493.299	225.542
803	LH	797	1204.83	553.637	876.171	1376.24	1095.8	966.695	2124.73	660.805	16844.7	1733.32	700.159	700.07	2111.05	625.019	662.228	753.366	756.658	691.432	917.098
804	LIMPII	163	261.241	167.091	532.888	175.327	188.732	125.716	261.803	115.442	145.706	157.324	158.206	130.769	135.374	171.816	163.213	191.234	173.378	192.323	149.295
805	LIN41	140	282.037	164.15	367.899	169.955	226.607	156.715	200.595	139.326	260.768	149.043	150.542	130.161	132.542	190.335	201.26	182.708	184.616	184.188	147.695
806	Livin	179.5	197.556	204.157	589.436	189.978	150.857	180.251	274.53	136.838	211.621	139.107	151.09	130.161	147.836	220.171	332.492	157.129	202.81	130.733	204.214
807	LOX-1	110.5	241.746	197.097	483.657	216.839	290.16	186.565	272.106	151.269	220.294	146.283	171.345	131.985	206.743	181.075	227.176	209.505	158.93	134.8	208.48
808	LPS	345	558.875	333.594	692.555	347.724	420.475	353.613	511.486	279.648	1217.69	296.431	398.527	290.733	410.655	318.94	510.042	430.582	493.915	398.009	767.27
809	LRG1	1691	3024.42	1154.93	3056.29	2319.3	3326.57	3146.35	3058.01	2065.02	3642.66	2727.49	2946.25	1518.14	3276.74	1648.71	2481.29	4212.64	3537.13	3735.48	3265.83
810	LTF	3398	3861.43	2587.56	3561.9	4724.06	3782.35	3167.59	4268.85	1715.7	4115.63	3441.8	2563.6	2350.19	4504.17	2524.25	2936.74	2900.8	3032.52	3253.22	2590.27
811	LTK	2354.5	4322.18	2294.56	3247.89	4943.83	3817.66	2730.17	5539.69	1574.39	4187.33	2479.09	2786.4	1947.54	3700.42	3078.8	3353.6	2615.77	3576.2	3586.15	4674.54
812	Lumican	205.5	532.88	254.167	916.088	471.283	731.177	340.41	1835.05	226.903	3400.97	964.918	576.441	339.999	663.844	299.392	374.398	382.469	294.315	411.373	276.729
813	Lyn	6285	6250.3	4935.08	5806.55	8655.49	6489.44	6183.06	5886.33	2717.36	5159.28	5102.8	3991.29	3996.05	7093.28	3673.46	3860.88	4668.8	4384.23	5589.56	4426.6
814	LYRIC	408	632.308	343.008	556.838	347.235	574.542	388.056	338.769	324.431	395.489	341.144	329.004	293.166	402.725	390.958	383.772	326.438	399.199	398.009	338.047
815	LYVE-1	1518	1668.83	999.017	1216.79	2335.41	1658.15	1393.21	984.793	754.85	949.983	1121.14	1242.11	1110.62	1476.66	866.795	1423.71	735.096	752.377	948.831	1039.2
816	LZTS1	252	430.203	262.992	423.117	349.189	471.831	356.483	401.795	245.811	330.73	324.583	251.816	278.568	338.153	317.911	323.119	249.701	270.235	286.45	300.19
817	MammaglobinA	3086	2654	1895.07	1696.46	1376.24	1784.61	2092.4	1314.47	1149.94	1472.68	2067.29	1452.32	1923.82	1290.3	1469.18	1831.74	1356.91	1377.93	2157.38	1369.25
818	Marapsin	441.5	814.917	424.2	533.553	1350.36	594.442	705.504	2315.02	321.943	967.329	624.326	544.142	398.997	1080.73	418.737	361.716	392.822	381.54	433.452	348.711
819	MATK	11356	8694.4	5454	6039.39	9334.33	8179.68	7118.76	6621.44	2979.1	5307.88	6201.31	4254.6	4890.76	8336.57	4082.94	4101.29	4350.89	4435.06	5080.57	4307.7
820	MBL	157.5	361.319	192.39	482.992	181.676	191.942	215.842	264.228	127.384	189.071	182.716	143.973	133.202	130.277	171.301	217.802	155.302	184.081	166.757	150.361
821	MBL-2	1591.5	1204.83	648.95	927.398	1502.73	1215.85	946.03	596.936	545.861	689.215	989.759	676.62	571.734	890.979	506.188	830.955	582.23	587.025	710.025	615.309
822	Mer	3190	3163.49	2461.07	3564.56	3690.66	3057.59	4603.28	3128.91	2488.97	4781.14	2178.24	2427.84	1876.99	3188.38	2242.35	2383.14	2979.36	2327.23	4186.36	1916.84
823	Mesothelin	96.5	179.36	141.792	719.166	183.141	178.461	183.695	270.288	139.326	285.053	151.803	175.177	136.243	217.505	203.71	257.502	186.362	151.974	153.393	163.158
824	MICB	188.5	378.215	218.278	496.297	288.142	440.375	336.966	627.843	215.956	374.674	256.686	366.776	240.25	328.524	265.44	377.155	323.393	273.981	275.992	269.264
825	Midkine	194.5	274.888	226.515	458.377	676.401	242.656	292.19	416.34	197.545	272.91	379.233	275.356	176.994	392.529	297.334	220.559	189.407	392.777	333.514	195.15
826	MINA	6402.5	7580.55	5099.81	5614.95	7528.8	7772.69	7669.27	6414.79	3177.14	4870.76	4609.31	4134.72	4842.71	6935.81	4402.91	4378.09	4500.1	4687.1	5077.67	4777.44
827	FABP3	189	341.173	216.513	372.556	325.258	245.865	252.007	377.554	174.656	389.129	220.253	240.868	173.953	270.749	233.032	239.858	185.144	170.703	203.362	180.22
828	MSHa	154	228.099	205.922	553.511	134.792	197.72	170.492	115.751	159.728	205.261	195.964	138.499	176.386	199.946	192.907	176.998	129.723	148.228	161.528	122.635
829	MTUS1	155	185.858	257.697	1000.58	122.582	161.129	154.993	127.872	160.723	178.664	160.084	177.914	142.325	193.716	224.287	178.653	129.114	156.255	173.73	116.237
830	Myoglobin	242.5	368.467	257.697	484.988	315.979	288.234	253.155	466.034	263.725	294.304	243.99	356.922	259.105	514.309	245.892	244.82	233.866	211.907	317.245	214.878
831	NAIP	577	927.992	424.2	651.307	1472.94	970.623	567.159	1608.39	311.991	1375.54	499.019	507.465	397.781	1156.06	476.352	549.191	465.906	587.56	625.775	461.748
832	Nanog	293.5	547.177	267.111	461.038	318.91	573.9	415.036	435.733	268.701	321.479	345.008	273.166	268.837	410.655	317.911	287.278	264.318	325.887	293.423	297.524
833	NELL2	258.5	506.886	278.289	418.46	319.886	492.373	350.169	409.674	252.778	313.963	283.734	252.364	291.341	340.985	293.733	270.736	283.198	301.272	302.138	262.333
834	NEP	407.5	924.742	299.47	528.231	384.352	665.698	505.161	649.054	341.35	516.911	411.249	356.922	360.679	465.031	352.377	364.473	363.589	371.907	395.685	378.036
835	Galanin	17358.5	12522	13282.6	15999.9	16404.5	18221	16806.4	15433.7	12303.5	18810.6	13323.9	11641	12427.3	12584.2	13071.9	11502.1	18354.9	14872	19622.1	19403.6
836	Nesfatin	288	436.702	230.633	391.184	525.981	387.094	378.871	671.477	206.004	536.57	306.367	306.012	234.168	380.068	274.185	362.819	309.995	267.024	348.04	229.808
837	Nestin	203	225.499	214.159	457.046	353.096	355.638	270.376	541.182	197.545	645.271	340.04	287.947	183.685	351.18	179.532	352.894	336.792	277.727	306.787	246.337
838	NET1	984	1659.08	496.567	1448.31	1453.9	1893.1	1925.35	1176.3	1085.75	1237.93	1066.49	681.547	501.788	363.075	988.198	448.286	423.883	981.408	612.411	919.764
839	NetrinG2	759.5	2330.38	890.761	1575.38	1342.06	1576.62	1832.36	1550.22	1246.97	1409.07	1180.76	1128.25	958.566	1254.62	992.828	1049.31	1536.58	1515.99	1542.65	1807
840	Netrin-4	1178	1867.68	724.258	1711.76	1069.54	1597.8	1518.93	1182.96	1035.99	2438.27	1015.7	1051.06	878.889	1547.46	968.136	1245.05	1215.62	1930.71	1043.54	2104.53
841	NeuropeptideY	191	358.07	252.402	368.564	411.701	252.285	276.691	439.369	219.439	491.47	244.542	255.648	206.797	276.979	248.464	309.334	224.731	201.74	242.292	249.536
842	NF1	776.5	1026.77	653.068	840.912	927.914	985.388	1028.69	817.53	678.221	1021.68	768.402	651.985	710.41	928.363	698.066	743.834	912.932	834.25	913.968	884.04
843	NM23-H1/H2	184	400.31	246.518	379.209	575.307	475.682	221.008	300.589	175.651	451.574	497.363	405.643	220.787	420.284	271.099	235.998	250.31	203.88	300.395	190.884
844	Presenilin2	157.5	187.808	230.045	731.806	133.815	184.239	187.713	153.931	137.834	190.228	178.852	146.163	157.531	175.024	183.647	169.279	138.249	181.94	189.999	119.969
845	Notch-1	156.5	221.6	259.462	904.113	168.49	135.451	165.326	204.837	169.68	329.574	158.98	191.052	201.932	173.891	153.297	195.746	137.64	126.288	204.524	131.166
846	NPTX1	2525.5	3564.45	1987.44	2467.52	4480.85	3085.84	2054.51	4602.16	1297.23	3612.59	2572.38	1730.96	1673.23	3195.18	2312.31	2324.69	2162.66	2407.5	2704.14	3233.84
847	NPTXR	260.5	491.29	297.117	554.177	947.938	576.468	374.853	404.22	223.42	732.58	725.897	427.54	301.681	835.47	360.607	242.615	374.552	252.576	418.345	251.669
848	Progesterone	807	871.454	738.967	1350.51	729.634	949.439	1187.13	1405.38	937.965	6178.65	942.286	1087.19	981.679	1636.95	1019.06	1178.89	1173.6	1306.22	1533.35	1696.1
849	Ntn1	230	577.07	252.99	419.125	275.444	541.803	445.461	504.82	229.888	271.176	333.968	289.589	246.332	301.335	233.032	210.634	209.505	266.489	279.478	231.407
850	OCT3/4	5335	1319.85	2377.52	1391.1	1054.89	1496.38	1532.71	1975.65	502.57	3690.65	1990.56	3036.58	1690.26	1293.14	925.954	930.758	1093.2	979.802	968.586	1045.07
851	Omentin	325	530.281	347.126	418.46	672.494	434.598	446.035	713.293	280.145	675.338	352.184	378.819	285.259	455.402	332.829	376.604	358.717	408.831	425.318	324.717
852	Osteocalcin	582	898.748	502.45	1039.83	859.542	692.018	745.113	1269.63	532.923	4321.47	1206.7	627.899	524.292	808.281	518.02	694.76	603.546	631.975	665.866	546.527
853	Osteopontin	496.5	1270.46	517.159	1367.81	592.888	919.267	1138.34	1255.69	820.035	1183	545.94	711.108	464.078	1136.24	712.47	663.882	814.878	1138.2	1218.43	2017.08
854	OX40	291.5	436.052	209.452	475.674	512.795	337.022	393.222	495.124	334.383	748.191	520.548	321.887	242.683	581.147	316.882	515.005	480.522	344.616	263.209	273.53
855	p21	112	220.301	135.909	824.945	114.28	148.29	201.491	306.043	132.36	165.365	151.251	160.944	175.778	169.36	257.724	161.008	169.31	125.753	157.461	146.629
856	p27	148	209.903	172.975	634.675	126.489	155.993	164.752	231.502	149.776	196.588	158.428	136.857	153.273	138.773	195.994	195.194	162.001	115.051	139.448	178.088
857	p53	213.5	368.467	258.285	518.917	324.282	362.058	329.503	413.916	236.357	326.105	270.486	350.353	253.023	284.343	245.378	331.941	291.115	1150.51	364.89	334.848
858	PAI-1	686	1452.42	498.332	920.745	984.078	1020.69	857.626	710.869	603.084	1349.52	720.929	615.855	567.476	884.748	496.414	766.993	774.073	852.444	793.694	919.764
859	PAK7	186	319.078	208.276	438.418	215.862	261.272	208.379	256.349	182.617	272.91	224.117	217.328	217.137	229.4	231.488	252.54	177.836	207.091	248.102	200.482
860	Pappalysin-1	227	356.77	257.109	530.227	451.259	414.697	279.561	372.1	277.657	734.314	484.115	313.676	284.042	367.04	192.907	280.11	371.506	213.512	292.842	231.941
861	PancreaticPolypeptide	4105.5	2056.14	2203.96	2724.31	2314.41	2052.94	2609.62	2358.05	1855.03	2494.36	2767.24	1744.1	2111.77	2536.43	3112.75	2796.68	2676.67	2369.51	3027.19	2006.95
862	Presenilin1	218.5	315.179	246.518	321.329	257.863	219.546	219.86	319.982	210.98	525.006	243.438	180.103	231.735	197.681	263.382	218.353	235.084	194.248	282.964	199.949
863	PARK7	156.5	261.241	198.274	359.915	174.35	206.065	172.214	238.774	150.273	152.067	199.277	166.418	200.107	159.73	234.575	181.41	145.557	148.763	194.066	131.7
864	Visfatin	239.5	304.782	235.928	431.1	357.98	227.249	269.802	348.465	166.196	425.555	295.327	188.862	228.694	341.551	207.311	223.316	335.574	361.205	231.833	197.283
865	P-Cadherin	319	934.49	255.344	437.088	459.562	331.244	423.073	855.103	286.614	2660.88	759.017	407.833	271.878	488.821	194.965	253.091	293.551	266.489	382.321	1595.86
866	PCAF	640	1773.45	635.417	869.519	815.588	1626.69	1052.8	1134.48	673.742	1650.76	1619.61	1510.35	793.129	1299.93	1057.64	705.237	1074.93	957.862	1518.83	1072.26
867	PD-1	206.5	311.28	229.456	507.607	781.402	264.482	362.224	413.916	207.497	433.072	398.553	327.361	186.118	472.961	233.546	226.073	250.31	210.302	232.995	267.665
868	PTH	330	549.127	304.765	777.045	459.073	454.498	389.778	498.154	347.321	486.266	374.817	350.901	291.949	459.367	438.285	500.117	330.702	787.16	334.676	439.887
869	TroponinC	775.5	1488.82	805.45	1593.34	1652.66	1737.11	1516.63	2922.87	839.441	22592.6	2125.25	817.856	968.906	1794.42	1144.07	986.449	1169.33	911.307	1134.18	946.957
870	PDX-1	203.5	373.666	215.336	502.285	229.048	337.022	370.834	432.097	193.067	276.958	231.845	290.684	217.745	244.693	266.469	273.493	242.393	202.81	273.668	215.411
871	PEDF	1338	1592.79	606.588	1067.77	1102.26	1059.85	2051.07	1484.16	1065.35	1396.93	937.869	1415.65	1133.74	1693.6	950.131	1173.37	1683.96	1506.89	1647.82	2099.73
872	PEPSINOGENI	143	364.568	201.804	445.071	448.329	359.49	348.447	464.822	213.468	4427.86	875.492	233.751	282.218	462.199	414.621	267.427	278.934	366.556	1144.64	226.609
873	PEPSINOGENII	151.5	287.236	234.751	481.661	377.515	279.889	377.723	356.95	186.598	2945.35	562.501	204.738	229.91	387.431	191.878	200.157	267.972	199.064	252.169	191.951
874	Vasopressin	320.5	662.201	285.35	606.068	848.797	533.457	450.627	1098.73	283.629	702.513	416.218	397.979	341.824	567.553	426.967	470.893	395.259	391.172	497.947	395.099
875	PGRP-S	1156.5	987.778	893.115	748.438	1780.62	1195.3	583.232	1674.45	923.037	989.3	851.203	1279.34	1423.25	1894.11	1222.26	1024.5	965.917	820.337	906.415	1205.02
876	PI16	1875	1509.61	898.41	1555.42	1930.55	1512.43	1328.35	2236.24	991.705	1380.16	1429.16	1395.39	1140.43	1643.75	1283.47	1296.89	1456.79	1835.46	1764.6	1698.76
877	PI3Kinasep85beta	2679.5	2731.99	2255.73	2436.25	4955.06	3633.42	3632	3708.88	1586.83	2866.72	4568.46	2412.51	2463.93	5303.39	2665.2	2214.96	2335.62	2495.79	2584.44	1782.48
878	PIM2	209	329.476	265.934	421.121	243.7	260.63	299.653	5160.31	165.201	401.849	208.109	245.795	262.754	210.142	266.469	239.306	213.768	223.68	315.502	189.285
879	PKM2	331.5	699.893	292.41	490.31	1064.66	618.194	515.494	964.794	274.174	566.058	882.668	632.278	387.441	777.695	357.521	341.866	503.056	287.894	452.045	334.848
880	Plasminogen	5065.5	6817.62	3454.79	5420.02	6015.82	5954.7	5239.33	5748.77	4740.58	6342.86	6083.18	5841.59	4918.13	6955.64	6271.79	5672.22	6704.17	5060.08	8046.76	8685.77
881	Podocalyxin	1200.5	1514.16	867.227	1295.3	1028.03	1217.77	1733.05	1436.89	1266.38	2338.24	980.374	1308.35	937.887	1858.99	1013.92	1088.46	1685.79	1332.98	2119.04	1407.64
882	POMC	440.5	1050.16	454.206	627.357	1009.96	640.021	673.931	1462.95	352.794	973.111	592.862	553.996	360.071	883.049	518.534	680.424	504.883	495.52	689.689	570.521
883	PON1	240	598.516	209.452	448.397	493.26	683.031	413.888	431.491	249.295	1088.75	867.764	602.17	311.412	529.603	246.407	464.828	505.492	261.673	402.076	317.252
884	PON2	286	814.917	282.408	566.817	696.913	802.433	501.717	714.505	310.001	1713.21	1072.01	658.007	405.688	665.544	449.602	501.22	665.667	381.005	468.314	421.759
885	PPARg2	1349	1471.92	767.208	1489.56	1586.73	1507.93	1397.8	1289.02	1138.5	1355.88	1202.84	1125.51	1143.47	1416.05	1204.77	1282.55	1554.85	1228.63	1465.95	1318.06
886	PPP2R5C	435	666.75	381.839	655.299	562.121	697.796	677.376	581.785	360.258	1201.5	982.582	778.441	516.993	697.263	497.443	541.472	519.5	469.299	518.283	562.523
887	NR3C3	1588	1941.76	1472.64	1768.97	2253.86	2131.9	2367.37	1992.01	1674.9	2628.5	1552.81	1826.22	1786.97	2292.87	1844.71	1980.62	2448.29	1923.75	2617.56	2190.37
888	INSL3	4885	3023.12	3268.87	3806.06	4704.53	3975.57	5203.74	3139.82	3259.24	3639.19	3195.6	2849.36	3780.74	3747.44	3527.88	3170.53	4309.48	2741.41	3979.51	3261.56
889	Pro-BDNF	200	486.741	193.567	506.942	348.212	550.79	303.671	430.885	221.927	456.778	550.357	458.196	292.557	365.341	241.262	265.773	386.732	231.171	372.444	239.405
890	Procalcitonin	1932	1962.56	1771.52	2866.02	2729.05	2860.51	3785.84	3396.17	2391.93	3447.23	2135.18	2673.09	2165.29	3430.81	3300	2382.59	2105.41	2552.52	2461.85	1611.32
891	Pro-CathepsinB	341.5	537.429	300.647	630.018	598.749	420.475	439.72	593.906	358.268	5520.65	1000.8	303.822	534.024	751.639	373.468	354.548	335.574	326.422	1440.39	264.999
892	Thrombin	1399.5	1082.01	933.711	869.519	1032.43	766.484	1384.03	1135.69	750.869	1401.56	861.14	1004.53	631.948	1702.09	944.473	553.051	1386.15	941.809	955.803	979.482
893	Prohibitin	343.5	631.008	355.363	553.511	1117.4	454.498	618.823	2093.82	232.376	642.38	511.164	466.408	310.804	865.49	435.198	320.913	319.739	325.887	471.22	313.52
894	ProSAAS	8698.5	8541.68	10870.9	14124.5	12167.9	14617.8	14634.8	12153.3	11080.9	16167.1	12722.2	12644.5	12115.9	13600.3	12407.3	11651.6	17102.7	12416.9	16241.1	16584.6
895	Prostasin	629	824.015	543.047	849.56	630.005	721.548	591.269	699.354	368.717	836.656	1601.94	609.286	521.859	672.341	509.789	487.986	471.996	535.119	668.191	601.979
896	PSP	418.5	824.015	267.111	536.214	398.026	654.785	481.626	428.461	285.121	472.389	396.345	381.557	351.555	399.326	297.334	410.791	369.679	465.553	348.621	577.985
897	Pro-MMP-7	152	227.449	171.798	457.711	250.537	215.052	218.712	427.249	154.752	1691.24	307.471	165.323	191.592	252.057	169.758	239.306	188.798	201.205	195.228	186.086
898	Pro-MMP-9	1256	1610.34	1807.41	1873.42	1738.62	1825.7	2238.78	2279.87	1832.14	2725.06	1983.93	1952.67	1974.31	2435.61	1727.42	1552.73	1769.22	1631.04	2482.76	1985.09
899	Proteinp65	381	684.946	401.843	831.598	609.982	880.751	735.354	726.626	347.321	533.679	710.992	482.283	439.748	664.411	477.38	545.883	549.951	400.269	488.651	417.493
900	PSA-Free	4000.5	2363.52	3055.3	4147.34	4747.01	3886.99	4837.5	3617.98	3261.73	5489.43	4029.69	2782.02	3351.33	3631.89	4014.01	3171.08	4505.58	3711.58	4788.31	3836.88
901	PSA-total	372.5	715.489	304.177	591.432	490.818	580.962	539.03	543.606	306.518	984.675	627.638	395.79	404.471	749.94	342.603	502.323	424.492	406.155	453.789	435.622
902	PTHLP	660	1163.24	1112.57	738.459	1202.87	765.842	1097	580.573	341.35	689.793	531.036	861.65	929.98	793.555	593.639	2154.31	848.984	728.832	1255.04	540.661
903	PTN	142	236.547	152.383	365.238	185.095	306.85	225.026	176.96	141.814	215.09	203.141	177.914	173.345	191.45	213.484	206.774	153.475	163.746	211.497	163.158
904	PTPRD	1378	2360.92	1096.1	1765.65	2558.6	1921.35	1509.74	2109.58	849.891	1795.31	1745.46	1389.92	1046.15	2277.58	1175.96	1518.55	1344.73	1260.74	1538	1712.63
905	PYK2	214	342.473	282.408	486.984	244.188	200.287	198.62	240.592	228.893	247.47	237.365	202.001	203.148	212.974	211.94	220.007	213.159	188.897	262.047	190.351
906	PYY	268.5	429.554	259.462	425.778	323.793	244.582	247.988	464.822	212.97	405.318	259.446	236.488	237.209	293.972	353.406	278.455	247.874	232.242	298.071	215.945
907	Ras	1073	1404.98	963.716	2523.4	759.913	1161.92	1884.02	2268.96	1109.63	2350.96	1519.14	1646.11	1302.21	2338.75	1988.74	2186.29	2548.78	2492.58	1960.99	3491.37
908	RBP4	886	983.229	473.033	1226.77	769.681	860.85	549.937	1072.67	372.698	3540.9	1214.98	537.573	448.264	858.693	739.734	680.424	830.104	870.638	1022.62	725.681
909	RECK	560.5	832.463	421.258	687.232	860.03	1133.68	769.223	1542.94	366.229	3119.97	970.438	504.728	529.766	857.56	600.841	1025.6	510.974	364.416	472.382	784.866
910	RELMalpha	414.5	722.638	458.913	580.788	886.891	565.555	501.143	1198.72	308.508	873.66	463.691	437.394	366.153	708.025	397.131	598.266	416.574	531.908	582.778	495.34
911	Resistin	1117	1633.73	661.893	1405.07	984.566	1102.86	1802.51	1299.93	1379.83	2005.78	1045.51	1289.74	1108.19	2094.06	1268.56	1261.04	1653.51	1517.6	1976.1	2302.88
912	RET	283	719.388	301.235	558.834	461.027	578.394	529.271	381.797	307.513	494.939	423.394	316.96	321.144	580.014	320.997	392.595	347.145	447.359	422.994	380.702
913	RIP1	232.5	1365.99	299.47	622.035	354.073	462.201	456.942	272.712	339.857	319.166	331.208	290.136	278.568	371.572	348.261	442.22	278.934	329.633	245.197	226.609
914	ROCK1	380.5	759.679	321.239	798.334	787.75	568.765	735.928	928.432	468.236	7241.96	1307.72	483.925	444.614	760.702	576.663	585.032	549.951	535.654	745.468	474.545
915	ROCK2	264.5	450.349	255.344	640.663	815.588	430.746	415.61	1087.82	236.855	492.626	428.362	422.066	313.845	651.95	443.429	294.997	283.198	299.666	382.902	260.2
916	ROR1	390	524.432	390.664	687.232	831.704	804.359	530.994	624.813	282.136	655.679	734.177	546.332	462.253	796.387	348.776	521.07	669.321	397.593	547.335	383.368
917	ROR2	370	1091.11	284.761	516.256	759.425	727.325	563.714	684.204	364.239	6011.55	840.163	480.093	383.792	867.756	1367.32	393.146	398.913	335.519	594.98	394.032
918	ROS	1133	1592.79	540.693	848.895	2378.88	1063.06	909.291	1828.99	559.793	1614.33	780.546	908.181	564.435	1162.86	799.407	994.72	859.337	773.247	1180.66	1613.99
919	RYK	6788.5	8548.83	3763.67	7070.58	5506.93	6951	4882.27	4561.56	2296.4	3735.17	3726.64	2999.35	2834.95	4636.15	3907.52	4087.51	4218.12	3963.62	3982.42	8752.42
920	S100A4	198.5	749.932	249.46	484.988	608.028	764.558	274.969	352.101	207.497	829.717	1088.02	606.002	405.079	384.599	230.46	242.063	386.123	202.81	331.19	204.214
921	S100A6	348.5	966.983	330.064	755.091	942.077	793.446	460.386	617.541	355.282	806.589	1319.31	722.056	478.675	981.04	454.232	377.707	503.056	302.342	618.222	398.831
922	S100A8	407.5	640.756	389.487	593.428	1087.61	631.033	520.661	750.867	296.566	824.513	778.89	658.555	497.53	1067.14	613.187	434.501	433.018	354.249	551.402	339.113
923	S-100b	674	1218.48	519.513	898.125	1111.54	1154.86	1261.76	960.552	567.755	5084.11	3075.26	907.634	768.191	1113.58	684.691	667.742	693.682	577.928	689.108	536.396
924	SART1	182.5	252.793	201.804	371.225	235.397	219.546	229.045	238.168	147.288	198.901	308.023	208.57	200.107	200.513	204.224	222.213	211.941	194.248	219.05	163.691
925	SART3	177	259.942	165.915	357.92	224.653	182.955	160.733	273.924	142.81	178.086	190.444	163.133	158.139	159.73	151.239	234.895	165.655	209.767	165.014	161.025
926	SCG3	131.5	214.452	180.035	367.899	193.397	254.211	226.749	355.131	122.906	231.28	279.318	145.068	227.477	160.863	206.796	224.419	198.543	214.583	175.473	174.355
927	SelenoproteinP	902.5	1534.96	675.425	1478.91	952.822	1013.63	882.885	847.831	598.606	1044.23	911.373	852.891	678.174	1224.6	945.501	1178.34	806.352	1267.16	1036.57	1293.54
928	SEMA3A	193.5	324.277	264.757	375.217	268.118	278.605	346.724	310.892	225.41	321.479	277.11	284.115	209.838	812.246	306.594	473.099	265.536	227.961	264.952	245.804
929	Serotonin	362	1076.81	337.713	689.893	535.748	787.668	636.044	450.278	421.96	531.366	475.835	408.38	437.316	492.785	469.664	563.528	395.259	659.266	485.164	497.473
930	SerpinA1	6879	6018.3	3461.26	5235.07	5060.55	5188.85	5765.73	5571.81	4193.72	8135.85	5135.37	4260.08	5162.63	5091.55	5104.58	6571	6388.69	7477.21	8006.08	7933.43
931	SerpinA12	881.5	1004.67	763.089	1588.02	1205.31	1800.02	1342.7	1304.17	1116.6	2106.38	1232.09	1317.66	875.848	1468.16	1947.59	1785.97	1497.6	1624.62	2297.41	2145.05
932	SerpinA3	3898	2296.58	2426.94	3554.58	3741.45	4675.3	3472.41	3947.66	2807.92	6688.04	4108.08	3244.6	3156.09	3731.58	4073.17	4434.33	4671.85	5158.01	4928.92	7128.31
933	SerpinA4	5425	4319.58	4165.51	5461.93	4915.5	5211.32	3830.04	3799.18	3321.44	7699.31	4990.19	4223.95	3808.72	5772.95	4467.73	5593.37	6258.97	7059.82	6672.61	8631.92
934	SerpinA5	9285.5	4233.8	2589.91	5509.17	5088.88	6072.81	4522.92	7139.6	3826	7553.03	5217.62	3893.85	3635.38	4493.98	4884.92	6033.94	7135.97	6751.06	5615.12	6142.43
935	SerpinA8	666	591.367	360.658	612.721	905.937	417.907	330.077	416.946	249.792	438.854	540.42	342.689	417.852	544.33	295.276	335.801	410.484	297.526	408.468	304.455
936	SerpinA9	297.5	467.245	275.348	620.039	841.96	506.496	363.946	351.495	233.869	530.788	673.455	469.145	400.822	551.127	408.963	344.072	308.777	229.566	529.323	282.594
937	SerpinB5	893.5	781.774	288.291	710.517	428.306	496.225	650.969	526.031	320.948	573.575	614.39	497.611	402.038	484.856	604.956	479.715	703.426	318.396	487.489	624.907
938	SerpinD1	210	584.869	190.037	431.765	319.398	502.002	285.301	329.072	188.588	685.167	818.083	341.594	363.72	288.874	263.382	303.268	364.198	181.94	409.63	190.884
939	SerpinI1	205	746.682	214.748	458.377	360.421	749.793	303.671	399.371	183.115	1332.17	1455.11	589.579	439.14	407.256	256.18	317.605	471.996	232.777	524.675	244.737
940	SERPING1	1639.5	2156.22	1553.83	1683.82	3713.12	2805.95	2397.79	3265.27	1016.09	2345.18	2576.24	2065.99	1939.03	3548.62	1576.18	1684.52	1494.55	1610.71	1789.59	1076.52
941	SERTAD2	343.5	720.038	275.936	562.825	589.47	665.698	470.719	575.119	280.145	549.29	460.931	397.979	403.863	547.162	372.954	502.323	347.145	479.466	477.03	512.402
942	SHBG	2351	2658.55	3358.3	3759.49	4215.66	3438.27	4644.62	3921.6	2294.9	10725.6	4625.31	3594.95	3004.64	6700.18	3797.44	2555.17	3866.71	3012.18	3884.8	2455.37
943	SMAC	577.5	1096.3	622.474	1019.21	1627.27	1140.1	981.047	1413.86	732.956	1699.33	1076.42	827.709	791.304	1020.12	1113.2	963.842	773.464	1035.99	1285.25	781.133
944	SNCG	313.5	795.421	270.641	483.657	374.096	650.292	649.821	430.885	265.715	437.697	438.85	361.302	370.411	432.179	352.377	417.959	368.461	377.259	349.783	390.3
945	SSTR5	315	1232.77	287.703	785.028	830.239	1260.14	800.796	812.681	386.631	4111	1990.01	867.124	582.682	931.195	628.62	597.163	672.366	499.801	910.482	525.199
946	Somatotropin	333.5	916.944	313.002	586.11	554.795	1258.86	611.934	576.331	377.176	1008.38	872.732	975.515	537.065	808.281	567.918	651.2	629.734	591.306	578.13	760.872
947	SOST	425.5	584.219	282.408	572.139	386.794	458.35	400.111	590.876	489.135	449.261	353.288	314.77	313.845	365.341	370.381	346.829	358.108	322.677	448.559	407.362
948	SOX17	384	997.526	264.757	723.157	390.212	525.754	440.294	527.243	377.176	1699.91	345.008	310.938	361.895	390.263	467.092	403.071	320.957	284.683	397.428	564.122
949	SOX2	517	346.372	288.291	1113.01	553.33	639.379	525.827	503.608	373.196	724.485	333.968	354.733	352.164	464.464	507.217	405.828	383.687	413.112	493.299	591.848
950	SPARCL1	1276.5	1790.35	1151.99	1861.45	2265.09	1785.9	1402.97	1942.31	825.011	1429.31	1759.82	1239.92	1110.62	2159.19	1240.26	1658.05	1210.14	1303.01	1643.75	1574.53
951	SPINK1	1597.5	3667.78	2738.18	3470.09	2982.02	3499.89	3729.01	3594.34	2362.58	5990.15	6196.34	3655.72	3674.3	3777.46	3647.74	3332.64	4712.65	2540.21	4378.1	3729.71
952	SRMS	3534.5	4644.51	4558.53	5278.32	6486.61	6830.31	6126.81	5686.95	2065.51	4032.37	6276.38	3727.43	4480.81	7741.26	3211	3197	2829.54	3180.21	3139.33	2562.54
953	SSEA-1	456	585.519	412.433	651.973	899.1	766.484	407.573	732.686	506.551	669.556	985.343	545.237	649.587	652.516	730.989	375.501	442.154	484.282	653.084	704.886
954	SSEA-4	142	258.642	179.447	383.2	192.42	281.814	233.063	243.017	135.843	189.071	186.028	149.995	184.293	164.828	164.1	207.325	184.535	161.606	187.674	227.142
955	SSTR2	1946	2395.36	1391.45	2691.72	1205.31	1747.38	2290.45	2247.75	1847.57	3655.96	1505.34	1670.2	1974.91	2570.98	2976.43	2276.72	2192.5	3049.64	3218.94	3517.5
956	Survivin	195	311.28	218.278	449.728	414.143	292.086	386.908	556.332	179.631	4763.21	734.177	212.402	254.847	547.162	218.628	270.736	260.055	296.991	248.102	241.005
957	SYK	171	316.479	157.089	427.774	193.885	236.878	267.506	246.047	161.718	291.991	221.357	171.892	186.118	201.646	196.508	282.315	221.686	234.382	221.955	202.615
958	Syndecan-1	184	255.393	165.326	375.217	712.052	236.236	304.819	199.383	181.124	260.19	292.567	212.949	256.672	285.476	302.478	199.606	246.047	187.827	201.038	148.229
959	Syndecan-3	198	296.333	208.276	397.836	360.91	301.073	318.022	485.427	183.115	464.295	283.182	244.7	250.59	305.3	251.036	362.268	370.897	202.81	212.659	204.748
960	TACE	243.5	416.556	164.738	441.079	377.026	332.528	537.882	1013.28	192.071	5645.55	587.341	229.919	320.536	546.595	270.584	315.95	288.07	219.934	282.383	258.067
961	TAF4	142.5	405.509	182.977	477.004	193.885	548.222	297.356	266.652	209.985	258.455	255.03	203.095	217.137	293.406	239.719	294.997	206.46	255.787	211.497	214.345
962	Tyk2	1173.5	1806.59	1029.61	1788.93	1789.41	2528.63	2196.3	1846.56	1058.88	4254.97	2686.09	1375.68	1355.13	2184.12	1805.09	1208.66	1174.2	1223.28	1506.04	1195.96
963	Tec	2195.5	2605.27	2844.08	3157.41	4941.88	3940.27	3570	3478.59	1756.01	2577.04	4003.2	2407.58	2991.26	5055.3	2432.17	2617.48	2768.03	2357.73	2977.81	1893.91
964	TFF3	179	226.799	181.212	726.484	283.258	238.162	259.469	271.5	252.778	562.589	242.886	243.058	240.858	250.924	228.916	250.886	299.641	197.994	606.02	261.266
965	Thrombomodulin	456.5	1158.04	463.031	969.975	823.402	753.645	520.661	751.473	354.287	6001.72	1438.54	453.817	450.088	1299.37	300.42	559.668	461.642	429.165	708.863	539.595
966	ThymidineKinase-1	3684	5387.94	7068.43	7464.42	6607.73	7725.83	8569.95	7183.23	5352.62	11872.2	9582.39	7342.09	8087.6	8824.26	7337.15	6964.14	9938.1	6821.16	9894.45	7864.12
967	Thyroglobulin	768	1183.38	828.984	1155.59	1093.47	1079.75	1290.46	1464.77	933.486	1372.07	1136.04	1233.35	1130.09	1404.72	1104.97	1272.62	1270.43	1152.11	1464.21	1280.21
968	TIM-1	320	459.447	288.291	540.206	983.101	370.403	376.575	707.839	215.956	554.494	500.675	378.819	285.259	596.44	419.766	351.24	281.37	276.121	428.223	234.073
969	TNK1	4395	5363.25	4578.54	6256.28	6869.01	8448.02	6680.76	5892.39	2814.89	5476.13	5073.55	4280.33	4969.22	7658	4036.13	4139.34	4443.46	4325.36	4847.58	3841.15
970	TOPORS	8005	7162.04	9584.8	10856.7	10268.6	12845.3	12974	9660.67	9136.82	16104.6	13037.4	9923.76	10408.6	10528.6	13303.4	11075.9	13151.9	9880.43	13495.7	11749.5
971	TPA	396	647.255	425.377	766.4	792.634	670.192	690.005	884.799	398.075	1145.99	862.796	475.714	473.809	1235.93	515.447	594.957	599.892	523.881	664.704	569.454
972	TRA-1-60	764.5	1217.18	662.482	1362.49	1350.36	1231.9	1183.69	693.9	764.802	1051.17	961.054	971.683	899.568	979.34	837.988	830.404	741.795	864.752	903.51	799.795
973	TRA-1-81	694	1054.71	667.188	1570.72	1491.99	1253.08	1159.58	882.98	826.006	980.049	1129.97	1110.73	978.03	1084.69	934.184	894.917	820.359	833.18	815.774	813.658
974	Transferrin	591	796.071	398.901	805.652	659.796	702.931	563.14	694.506	358.765	1878.57	815.875	544.142	560.786	828.106	651.254	601.574	805.743	633.581	1146.96	752.874
975	Trappin-2	841.5	998.176	831.926	795.673	1368.43	1188.88	1025.82	809.045	496.101	1199.77	942.286	745.048	756.027	1236.5	678.518	695.863	757.63	985.154	959.87	591.315
976	TRKB	1637	2138.67	1679.15	2162.15	3491.4	2693.61	2119.96	3796.15	1063.86	2320.9	2692.17	1612.17	1516.92	3255.22	1904.38	2110.2	1839.87	1842.41	2708.21	1996.29
977	TROPONINI	393	789.573	271.229	609.395	630.982	1000.79	535.586	611.481	361.253	6328.98	1189.04	548.522	406.296	638.922	364.723	449.94	425.101	369.232	445.073	473.479
978	TYRO10	3274	5847.39	3744.84	5367.46	6454.38	7902.36	6084.33	5731.8	2432.74	3454.75	5672.48	2737.68	4957.66	7145.39	3312.34	3104.92	3083.5	3048.04	3220.68	2734.77
979	TRPC1	435	901.997	264.757	732.471	388.259	622.046	495.977	380.585	322.939	456.778	566.917	437.394	422.718	452.003	600.327	413.548	402.567	446.824	450.883	429.223
980	TRPC6	170.5	300.882	202.392	550.185	227.583	209.275	214.12	315.74	163.708	245.157	226.877	185.578	217.137	190.884	162.556	191.886	182.708	192.643	223.118	213.279
981	TRPM7	197.5	309.98	233.575	469.021	279.839	245.224	278.987	331.496	196.55	255.564	301.399	203.095	232.951	188.051	257.209	237.652	231.43	225.285	367.214	230.341
982	Trypsin1	288	474.393	327.122	589.436	538.19	461.559	463.83	704.203	318.958	1810.34	522.756	307.654	358.246	618.531	441.371	392.595	408.048	373.513	538.62	436.155
983	TSH	779.5	1171.69	593.056	1044.49	1247.8	1091.95	1169.33	6106.32	703.598	4279.84	1766.44	896.138	930.588	1324.29	702.696	853.011	818.532	775.922	963.937	792.864
984	TSLP	259	423.705	252.99	543.532	886.402	305.567	429.387	412.704	202.521	550.447	510.06	377.725	291.341	719.354	388.9	313.745	263.1	265.954	248.102	253.802
985	TXK	1719.5	2423.96	2021.57	2502.11	4815.39	3692.48	3260.59	3418.59	1329.57	2747.03	4778.22	2346.82	2305.18	4365.97	2153.36	2216.06	2099.93	2150.11	2432.21	1764.35
986	Uromodulin	303	870.155	261.816	602.742	1082.24	963.562	444.312	607.844	254.271	1399.82	1406.53	932.815	469.552	881.35	438.285	452.145	616.944	405.62	643.206	391.9
987	TFF1	215.5	545.877	268.876	458.377	494.237	399.933	402.981	719.353	274.672	515.176	382.545	309.844	361.287	401.592	411.02	447.183	373.943	372.978	458.437	330.582
988	VDUP-1	1058.5	1436.83	1105.51	1358.5	2692.91	2994.04	1847.86	2132.61	825.011	2017.34	3089.61	1926.4	1647.69	4688.83	1125.03	1237.89	1594.43	1240.41	1561.82	865.378
989	VEGFR1	197	755.78	189.449	551.516	458.585	392.871	502.865	688.446	243.821	5045.37	798.21	275.356	338.783	669.509	271.613	288.932	285.634	237.593	369.538	258.6
990	VGF	500	1034.57	455.971	1376.46	1692.22	1853.3	849.59	1773.84	479.681	1629.37	2169.96	1263.46	982.287	945.355	1469.69	1192.67	1103.56	888.832	1891.27	657.432
991	VIPReceptor2	370	705.092	268.876	540.871	494.237	684.957	570.603	431.491	269.198	726.798	621.566	558.375	566.26	569.819	448.059	497.911	497.575	408.296	460.761	452.151
992	VitaminDReceptor	562.5	1105.4	312.414	984.612	903.984	686.241	504.013	516.334	432.409	600.172	756.809	436.847	518.21	543.763	534.995	571.799	717.434	1080.4	762.899	601.979
993	VitaminD-BP	3253.5	5248.22	1803.29	3353	2707.56	3752.18	2793.89	1142.36	1407.69	2525	3514.11	2288.24	3995.45	2132.01	1809.21	3675.06	3316.15	3518.41	3183.49	2399.92
994	VitaminK-dependentproteinS	437.5	785.674	373.014	830.932	758.936	752.361	657.858	467.852	403.549	538.304	1107.34	595.6	593.022	678.005	518.02	503.425	417.184	443.613	570.577	470.813
995	Vitronectin	2862.5	5348.3	1972.15	3155.41	4744.57	4514.17	3081.49	4124.62	5312.31	6077.46	6471.8	4448.39	3980.24	5865.28	5651.4	5885.61	4404.48	3911.72	5671.49	7493.55
996	VWF	160	282.687	160.031	528.896	217.816	365.909	279.561	269.076	175.651	273.489	280.422	191.599	204.364	196.548	187.248	229.381	183.926	176.589	246.94	195.15
997	WilmsTumor1	2531.5	4027.8	1904.49	3167.39	4020.8	5136.21	3813.4	3880.99	2714.87	6171.71	3545.03	4330.15	3749.72	4348.41	4712.59	3477.11	4370.38	4216.2	6018.36	6394.1
998	XIAP	965	1198.33	751.322	1806.9	555.284	1125.33	1522.95	1569	1366.39	3318.87	1642.79	1046.13	1430.55	1514.61	1857.05	1972.9	2088.96	2173.65	1713.47	2752.89
999	ZAG	4967	3729.51	3554.22	4249.8	4646.9	5505.97	2686.54	4027.05	2499.42	3800.51	4164.38	3844.58	3135.41	5144.79	4304.66	4383.05	5269.91	5208.31	5482.65	4921.41
1000	ZAP70	2265.5	3653.48	1530.89	4135.37	1072.96	1574.05	1650.96	1304.77	1320.61	4832.6	934.557	1128.25	1299.17	2049.31	1900.26	2212.2	2232.08	1837.06	1635.03	3258.9
